# Supplementary material for: Molecular Dynamics of "Fuzzy" Transcriptional Activator-Coactivator Interactions
Source: PLoS Comput Biol. 2016 May 13;12(5):e1004935. doi: 10.1371/journal.pcbi.1004935 (PMC4866707; doi:10.1371/journal.pcbi.1004935)
Supplement: S1 Data Set — The data set contains a.pdb file ('2LPB-model_no1.pdb') based on the PDB#2LPB atomic coordinates used as the starting structure for the aMD simulations. Residues numbered 1, 84, 85 and 119 are the N- and C-terminal capping residues of GAL11-ABD1 and GCN4-cAD, respectively. The GAL11-ABD1 domain is represented by residues 2 to 82, and the GCN4-cAD by residues 85 to 119. The key hydrophobic residues GCN4-W120, -L123 and -F124 are denoted by residues number 104, 107 and 108, respectively. The solvent and ion atoms present throughout the aMD simulations were removed to minimize the size of the data set. The.dcd file ('2LPB-model1_aMD_no1-4.dcd') contains 400 concatenated frames of simulation data (frames 1–100 represent 1,000 ns from GAL11-ABD1/GCN4-cAD _aMD_no1; frames 101–200 represent 1,000 ns from GAL11-ABD1/GCN4-cAD _aMD_no2; frames 201–300 represent 1,000 ns from GAL11-ABD1/GCN4-cAD _aMD_no3; frames 301–400 represent 1,000 ns from GAL11-ABD1/GCN4-cAD _aMD_no4; all frames are spaced at 10 ns intervals; Table 1). The solvent and ion atoms present throughout the aMD simulations were removed to minimize the size of the data set. The.pdb and.dcd files contain all the information required for the visualization of the trajectories using the Visual Molecular Dynamics viewer [69]. (ZIP) [file pcbi.1004935.s007.zip › 2LPB-model_no1.pdb]

CRYST1   77.818   80.775   75.451  90.00  90.00  90.00 P 1           1
ATOM      1  N   GLN X   2      19.428  32.922  20.967  0.00  0.00            
ATOM      2  H   GLN X   2      18.609  32.453  21.327  0.00  0.00            
ATOM      3  CA  GLN X   2      20.725  32.985  21.688  0.00  0.00            
ATOM      4  HA  GLN X   2      21.547  32.940  20.974  0.00  0.00            
ATOM      5  CB  GLN X   2      20.735  34.239  22.584  0.00  0.00            
ATOM      6  HB2 GLN X   2      19.750  34.453  23.000  0.00  0.00            
ATOM      7  HB3 GLN X   2      21.451  34.101  23.394  0.00  0.00            
ATOM      8  CG  GLN X   2      21.009  35.507  21.781  0.00  0.00            
ATOM      9  HG2 GLN X   2      20.387  35.644  20.896  0.00  0.00            
ATOM     10  HG3 GLN X   2      20.862  36.403  22.383  0.00  0.00            
ATOM     11  CD  GLN X   2      22.480  35.505  21.343  0.00  0.00            
ATOM     12  OE1 GLN X   2      23.436  35.783  22.054  0.00  0.00            
ATOM     13  NE2 GLN X   2      22.654  34.830  20.236  0.00  0.00            
ATOM     14 HE21 GLN X   2      23.549  34.397  20.055  0.00  0.00            
ATOM     15 HE22 GLN X   2      21.857  34.630  19.649  0.00  0.00            
ATOM     16  C   GLN X   2      20.877  31.760  22.587  0.00  0.00            
ATOM     17  O   GLN X   2      19.883  31.047  22.791  0.00  0.00            
ATOM     18  N   ARG X   3      22.137  31.464  22.957  0.00  0.00            
ATOM     19  H   ARG X   3      22.864  32.090  22.642  0.00  0.00            
ATOM     20  CA  ARG X   3      22.434  30.561  24.026  0.00  0.00            
ATOM     21  HA  ARG X   3      21.604  29.969  24.411  0.00  0.00            
ATOM     22  CB  ARG X   3      23.495  29.534  23.508  0.00  0.00            
ATOM     23  HB2 ARG X   3      24.096  30.087  22.786  0.00  0.00            
ATOM     24  HB3 ARG X   3      23.982  28.912  24.259  0.00  0.00            
ATOM     25  CG  ARG X   3      22.675  28.453  22.773  0.00  0.00            
ATOM     26  HG2 ARG X   3      21.791  28.170  23.343  0.00  0.00            
ATOM     27  HG3 ARG X   3      22.347  28.954  21.861  0.00  0.00            
ATOM     28  CD  ARG X   3      23.530  27.199  22.499  0.00  0.00            
ATOM     29  HD2 ARG X   3      24.504  27.507  22.119  0.00  0.00            
ATOM     30  HD3 ARG X   3      23.809  26.672  23.411  0.00  0.00            
ATOM     31  NE  ARG X   3      22.866  26.198  21.676  0.00  0.00            
ATOM     32  HE  ARG X   3      22.203  25.605  22.155  0.00  0.00            
ATOM     33  CZ  ARG X   3      23.419  25.681  20.589  0.00  0.00            
ATOM     34  NH1 ARG X   3      24.281  26.344  19.868  0.00  0.00            
ATOM     35 HH11 ARG X   3      24.807  25.939  19.107  0.00  0.00            
ATOM     36 HH12 ARG X   3      24.305  27.328  20.096  0.00  0.00            
ATOM     37  NH2 ARG X   3      22.967  24.573  20.079  0.00  0.00            
ATOM     38 HH21 ARG X   3      22.288  24.095  20.653  0.00  0.00            
ATOM     39 HH22 ARG X   3      22.958  24.437  19.078  0.00  0.00            
ATOM     40  C   ARG X   3      22.955  31.333  25.238  0.00  0.00            
ATOM     41  O   ARG X   3      22.711  30.895  26.341  0.00  0.00            
ATOM     42  N   ARG X   4      23.868  32.297  25.079  0.00  0.00            
ATOM     43  H   ARG X   4      24.030  32.611  24.132  0.00  0.00            
ATOM     44  CA  ARG X   4      24.667  32.926  26.169  0.00  0.00            
ATOM     45  HA  ARG X   4      25.269  32.148  26.639  0.00  0.00            
ATOM     46  CB  ARG X   4      25.622  33.878  25.400  0.00  0.00            
ATOM     47  HB2 ARG X   4      25.921  33.373  24.482  0.00  0.00            
ATOM     48  HB3 ARG X   4      25.294  34.915  25.342  0.00  0.00            
ATOM     49  CG  ARG X   4      26.950  34.021  26.147  0.00  0.00            
ATOM     50  HG2 ARG X   4      26.749  34.329  27.173  0.00  0.00            
ATOM     51  HG3 ARG X   4      27.609  33.155  26.074  0.00  0.00            
ATOM     52  CD  ARG X   4      27.789  35.166  25.641  0.00  0.00            
ATOM     53  HD2 ARG X   4      27.969  34.961  24.586  0.00  0.00            
ATOM     54  HD3 ARG X   4      27.221  36.090  25.757  0.00  0.00            
ATOM     55  NE  ARG X   4      29.082  35.240  26.406  0.00  0.00            
ATOM     56  HE  ARG X   4      29.073  35.491  27.384  0.00  0.00            
ATOM     57  CZ  ARG X   4      30.245  35.531  25.930  0.00  0.00            
ATOM     58  NH1 ARG X   4      30.432  35.678  24.661  0.00  0.00            
ATOM     59 HH11 ARG X   4      29.841  35.105  24.077  0.00  0.00            
ATOM     60 HH12 ARG X   4      31.387  35.594  24.344  0.00  0.00            
ATOM     61  NH2 ARG X   4      31.176  35.817  26.747  0.00  0.00            
ATOM     62 HH21 ARG X   4      31.103  35.532  27.714  0.00  0.00            
ATOM     63 HH22 ARG X   4      32.096  36.142  26.485  0.00  0.00            
ATOM     64  C   ARG X   4      23.793  33.551  27.350  0.00  0.00            
ATOM     65  O   ARG X   4      22.760  34.227  27.185  0.00  0.00            
ATOM     66  N   GLN X   5      24.198  33.275  28.600  0.00  0.00            
ATOM     67  H   GLN X   5      25.071  32.782  28.723  0.00  0.00            
ATOM     68  CA  GLN X   5      23.300  33.428  29.732  0.00  0.00            
ATOM     69  HA  GLN X   5      22.258  33.465  29.414  0.00  0.00            
ATOM     70  CB  GLN X   5      23.479  32.221  30.671  0.00  0.00            
ATOM     71  HB2 GLN X   5      23.930  31.369  30.163  0.00  0.00            
ATOM     72  HB3 GLN X   5      24.270  32.459  31.382  0.00  0.00            
ATOM     73  CG  GLN X   5      22.157  31.765  31.377  0.00  0.00            
ATOM     74  HG2 GLN X   5      22.368  30.747  31.705  0.00  0.00            
ATOM     75  HG3 GLN X   5      22.064  32.381  32.271  0.00  0.00            
ATOM     76  CD  GLN X   5      20.905  31.869  30.498  0.00  0.00            
ATOM     77  OE1 GLN X   5      20.125  32.755  30.623  0.00  0.00            
ATOM     78  NE2 GLN X   5      20.819  31.168  29.344  0.00  0.00            
ATOM     79 HE21 GLN X   5      19.842  30.982  29.169  0.00  0.00            
ATOM     80 HE22 GLN X   5      21.392  30.353  29.182  0.00  0.00            
ATOM     81  C   GLN X   5      23.358  34.743  30.494  0.00  0.00            
ATOM     82  O   GLN X   5      22.278  35.313  30.633  0.00  0.00            
ATOM     83  N   LEU X   6      24.547  35.344  30.651  0.00  0.00            
ATOM     84  H   LEU X   6      25.359  34.749  30.568  0.00  0.00            
ATOM     85  CA  LEU X   6      24.639  36.558  31.444  0.00  0.00            
ATOM     86  HA  LEU X   6      23.975  36.451  32.302  0.00  0.00            
ATOM     87  CB  LEU X   6      26.101  36.590  31.892  0.00  0.00            
ATOM     88  HB2 LEU X   6      26.425  35.583  32.153  0.00  0.00            
ATOM     89  HB3 LEU X   6      26.573  36.988  30.994  0.00  0.00            
ATOM     90  CG  LEU X   6      26.476  37.558  32.976  0.00  0.00            
ATOM     91  HG  LEU X   6      26.166  38.569  32.712  0.00  0.00            
ATOM     92  CD1 LEU X   6      26.077  37.131  34.324  0.00  0.00            
ATOM     93 HD11 LEU X   6      26.246  37.901  35.076  0.00  0.00            
ATOM     94 HD12 LEU X   6      25.008  36.923  34.278  0.00  0.00            
ATOM     95 HD13 LEU X   6      26.635  36.250  34.641  0.00  0.00            
ATOM     96  CD2 LEU X   6      27.966  37.593  32.957  0.00  0.00            
ATOM     97 HD21 LEU X   6      28.315  38.236  32.148  0.00  0.00            
ATOM     98 HD22 LEU X   6      28.341  38.078  33.858  0.00  0.00            
ATOM     99 HD23 LEU X   6      28.340  36.569  32.950  0.00  0.00            
ATOM    100  C   LEU X   6      24.108  37.780  30.727  0.00  0.00            
ATOM    101  O   LEU X   6      24.288  37.839  29.510  0.00  0.00            
ATOM    102  N   THR X   7      23.356  38.576  31.491  0.00  0.00            
ATOM    103  H   THR X   7      23.261  38.334  32.467  0.00  0.00            
ATOM    104  CA  THR X   7      22.672  39.790  30.989  0.00  0.00            
ATOM    105  HA  THR X   7      21.854  39.497  30.332  0.00  0.00            
ATOM    106  CB  THR X   7      22.208  40.705  32.168  0.00  0.00            
ATOM    107  HB  THR X   7      23.080  41.321  32.385  0.00  0.00            
ATOM    108  CG2 THR X   7      20.864  41.421  32.023  0.00  0.00            
ATOM    109 HG21 THR X   7      20.385  41.520  32.997  0.00  0.00            
ATOM    110 HG22 THR X   7      21.070  42.407  31.604  0.00  0.00            
ATOM    111 HG23 THR X   7      20.274  40.806  31.343  0.00  0.00            
ATOM    112  OG1 THR X   7      22.049  39.930  33.298  0.00  0.00            
ATOM    113  HG1 THR X   7      22.210  40.505  34.050  0.00  0.00            
ATOM    114  C   THR X   7      23.718  40.657  30.243  0.00  0.00            
ATOM    115  O   THR X   7      24.823  40.873  30.769  0.00  0.00            
ATOM    116  N   PRO X   8      23.428  41.308  29.131  0.00  0.00            
ATOM    117  CD  PRO X   8      22.099  41.367  28.504  0.00  0.00            
ATOM    118  HD2 PRO X   8      21.316  41.783  29.138  0.00  0.00            
ATOM    119  HD3 PRO X   8      21.925  40.314  28.281  0.00  0.00            
ATOM    120  CG  PRO X   8      22.199  42.208  27.229  0.00  0.00            
ATOM    121  HG2 PRO X   8      21.775  43.197  27.407  0.00  0.00            
ATOM    122  HG3 PRO X   8      21.862  41.745  26.302  0.00  0.00            
ATOM    123  CB  PRO X   8      23.674  42.581  27.034  0.00  0.00            
ATOM    124  HB2 PRO X   8      23.815  43.633  26.783  0.00  0.00            
ATOM    125  HB3 PRO X   8      23.990  42.095  26.111  0.00  0.00            
ATOM    126  CA  PRO X   8      24.408  42.014  28.273  0.00  0.00            
ATOM    127  HA  PRO X   8      25.010  41.206  27.856  0.00  0.00            
ATOM    128  C   PRO X   8      25.228  43.059  29.135  0.00  0.00            
ATOM    129  O   PRO X   8      26.435  42.970  29.075  0.00  0.00            
ATOM    130  N   GLN X   9      24.596  43.966  29.903  0.00  0.00            
ATOM    131  H   GLN X   9      23.589  44.040  29.869  0.00  0.00            
ATOM    132  CA  GLN X   9      25.256  44.878  30.771  0.00  0.00            
ATOM    133  HA  GLN X   9      25.483  45.818  30.269  0.00  0.00            
ATOM    134  CB  GLN X   9      24.242  45.323  31.941  0.00  0.00            
ATOM    135  HB2 GLN X   9      23.790  44.418  32.350  0.00  0.00            
ATOM    136  HB3 GLN X   9      24.934  45.723  32.682  0.00  0.00            
ATOM    137  CG  GLN X   9      23.146  46.378  31.355  0.00  0.00            
ATOM    138  HG2 GLN X   9      22.871  46.937  32.249  0.00  0.00            
ATOM    139  HG3 GLN X   9      23.688  46.850  30.535  0.00  0.00            
ATOM    140  CD  GLN X   9      21.989  45.716  30.715  0.00  0.00            
ATOM    141  OE1 GLN X   9      22.048  44.719  30.005  0.00  0.00            
ATOM    142  NE2 GLN X   9      20.857  46.348  30.694  0.00  0.00            
ATOM    143 HE21 GLN X   9      20.027  45.930  30.299  0.00  0.00            
ATOM    144 HE22 GLN X   9      20.850  47.237  31.173  0.00  0.00            
ATOM    145  C   GLN X   9      26.438  44.149  31.515  0.00  0.00            
ATOM    146  O   GLN X   9      27.579  44.504  31.473  0.00  0.00            
ATOM    147  N   GLN X  10      26.142  43.017  32.152  0.00  0.00            
ATOM    148  H   GLN X  10      25.202  42.655  32.084  0.00  0.00            
ATOM    149  CA  GLN X  10      27.119  42.333  33.031  0.00  0.00            
ATOM    150  HA  GLN X  10      27.634  43.084  33.630  0.00  0.00            
ATOM    151  CB  GLN X  10      26.475  41.496  34.086  0.00  0.00            
ATOM    152  HB2 GLN X  10      25.948  40.668  33.610  0.00  0.00            
ATOM    153  HB3 GLN X  10      27.242  41.177  34.791  0.00  0.00            
ATOM    154  CG  GLN X  10      25.409  42.183  34.951  0.00  0.00            
ATOM    155  HG2 GLN X  10      24.580  42.309  34.255  0.00  0.00            
ATOM    156  HG3 GLN X  10      25.327  41.634  35.889  0.00  0.00            
ATOM    157  CD  GLN X  10      25.746  43.650  35.318  0.00  0.00            
ATOM    158  OE1 GLN X  10      26.853  43.928  35.781  0.00  0.00            
ATOM    159  NE2 GLN X  10      24.800  44.524  35.472  0.00  0.00            
ATOM    160 HE21 GLN X  10      25.113  45.468  35.652  0.00  0.00            
ATOM    161 HE22 GLN X  10      23.825  44.271  35.396  0.00  0.00            
ATOM    162  C   GLN X  10      28.175  41.609  32.269  0.00  0.00            
ATOM    163  O   GLN X  10      29.344  41.478  32.713  0.00  0.00            
ATOM    164  N   GLN X  11      27.797  41.045  31.145  0.00  0.00            
ATOM    165  H   GLN X  11      26.922  41.349  30.743  0.00  0.00            
ATOM    166  CA  GLN X  11      28.696  40.336  30.220  0.00  0.00            
ATOM    167  HA  GLN X  11      29.287  39.612  30.782  0.00  0.00            
ATOM    168  CB  GLN X  11      27.785  39.776  29.110  0.00  0.00            
ATOM    169  HB2 GLN X  11      27.035  39.115  29.546  0.00  0.00            
ATOM    170  HB3 GLN X  11      27.100  40.489  28.652  0.00  0.00            
ATOM    171  CG  GLN X  11      28.562  39.024  28.071  0.00  0.00            
ATOM    172  HG2 GLN X  11      27.849  38.586  27.373  0.00  0.00            
ATOM    173  HG3 GLN X  11      29.160  39.750  27.521  0.00  0.00            
ATOM    174  CD  GLN X  11      29.319  37.936  28.665  0.00  0.00            
ATOM    175  OE1 GLN X  11      28.828  36.778  28.663  0.00  0.00            
ATOM    176  NE2 GLN X  11      30.566  38.087  28.913  0.00  0.00            
ATOM    177 HE21 GLN X  11      31.061  37.243  29.164  0.00  0.00            
ATOM    178 HE22 GLN X  11      30.992  39.002  28.874  0.00  0.00            
ATOM    179  C   GLN X  11      29.662  41.442  29.637  0.00  0.00            
ATOM    180  O   GLN X  11      30.836  41.142  29.371  0.00  0.00            
ATOM    181  N   GLN X  12      29.298  42.698  29.477  0.00  0.00            
ATOM    182  H   GLN X  12      28.316  42.821  29.679  0.00  0.00            
ATOM    183  CA  GLN X  12      30.223  43.849  29.207  0.00  0.00            
ATOM    184  HA  GLN X  12      30.885  43.496  28.416  0.00  0.00            
ATOM    185  CB  GLN X  12      29.332  44.950  28.656  0.00  0.00            
ATOM    186  HB2 GLN X  12      28.527  45.211  29.342  0.00  0.00            
ATOM    187  HB3 GLN X  12      29.869  45.880  28.468  0.00  0.00            
ATOM    188  CG  GLN X  12      28.748  44.678  27.264  0.00  0.00            
ATOM    189  HG2 GLN X  12      29.371  45.066  26.459  0.00  0.00            
ATOM    190  HG3 GLN X  12      28.670  43.599  27.131  0.00  0.00            
ATOM    191  CD  GLN X  12      27.300  45.108  27.008  0.00  0.00            
ATOM    192  OE1 GLN X  12      26.895  46.254  27.264  0.00  0.00            
ATOM    193  NE2 GLN X  12      26.519  44.386  26.224  0.00  0.00            
ATOM    194 HE21 GLN X  12      25.687  44.901  25.976  0.00  0.00            
ATOM    195 HE22 GLN X  12      26.567  43.382  26.118  0.00  0.00            
ATOM    196  C   GLN X  12      31.000  44.218  30.421  0.00  0.00            
ATOM    197  O   GLN X  12      32.172  44.545  30.217  0.00  0.00            
ATOM    198  N   LEU X  13      30.496  44.060  31.661  0.00  0.00            
ATOM    199  H   LEU X  13      29.504  44.239  31.734  0.00  0.00            
ATOM    200  CA  LEU X  13      31.351  44.122  32.908  0.00  0.00            
ATOM    201  HA  LEU X  13      31.825  45.096  32.784  0.00  0.00            
ATOM    202  CB  LEU X  13      30.454  44.262  34.235  0.00  0.00            
ATOM    203  HB2 LEU X  13      29.850  45.118  33.933  0.00  0.00            
ATOM    204  HB3 LEU X  13      29.835  43.370  34.330  0.00  0.00            
ATOM    205  CG  LEU X  13      31.265  44.572  35.521  0.00  0.00            
ATOM    206  HG  LEU X  13      32.183  45.097  35.257  0.00  0.00            
ATOM    207  CD1 LEU X  13      30.473  45.436  36.457  0.00  0.00            
ATOM    208 HD11 LEU X  13      29.608  44.857  36.781  0.00  0.00            
ATOM    209 HD12 LEU X  13      31.050  45.710  37.340  0.00  0.00            
ATOM    210 HD13 LEU X  13      30.104  46.278  35.870  0.00  0.00            
ATOM    211  CD2 LEU X  13      31.685  43.216  36.168  0.00  0.00            
ATOM    212 HD21 LEU X  13      32.482  42.671  35.661  0.00  0.00            
ATOM    213 HD22 LEU X  13      32.163  43.249  37.147  0.00  0.00            
ATOM    214 HD23 LEU X  13      30.852  42.555  36.407  0.00  0.00            
ATOM    215  C   LEU X  13      32.400  42.970  32.903  0.00  0.00            
ATOM    216  O   LEU X  13      33.559  43.383  32.982  0.00  0.00            
ATOM    217  N   VAL X  14      32.125  41.687  32.658  0.00  0.00            
ATOM    218  H   VAL X  14      31.157  41.403  32.602  0.00  0.00            
ATOM    219  CA  VAL X  14      33.247  40.723  32.512  0.00  0.00            
ATOM    220  HA  VAL X  14      33.800  40.733  33.451  0.00  0.00            
ATOM    221  CB  VAL X  14      32.724  39.283  32.370  0.00  0.00            
ATOM    222  HB  VAL X  14      32.499  39.010  31.339  0.00  0.00            
ATOM    223  CG1 VAL X  14      33.776  38.309  32.750  0.00  0.00            
ATOM    224 HG11 VAL X  14      34.524  38.234  31.961  0.00  0.00            
ATOM    225 HG12 VAL X  14      34.190  38.599  33.715  0.00  0.00            
ATOM    226 HG13 VAL X  14      33.360  37.302  32.707  0.00  0.00            
ATOM    227  CG2 VAL X  14      31.446  38.922  33.105  0.00  0.00            
ATOM    228 HG21 VAL X  14      31.321  37.854  32.926  0.00  0.00            
ATOM    229 HG22 VAL X  14      31.456  39.334  34.114  0.00  0.00            
ATOM    230 HG23 VAL X  14      30.619  39.416  32.595  0.00  0.00            
ATOM    231  C   VAL X  14      34.189  41.047  31.369  0.00  0.00            
ATOM    232  O   VAL X  14      35.400  40.958  31.392  0.00  0.00            
ATOM    233  N   ASN X  15      33.663  41.470  30.220  0.00  0.00            
ATOM    234  H   ASN X  15      32.676  41.459  30.007  0.00  0.00            
ATOM    235  CA  ASN X  15      34.568  41.912  29.113  0.00  0.00            
ATOM    236  HA  ASN X  15      35.300  41.148  28.853  0.00  0.00            
ATOM    237  CB  ASN X  15      33.660  42.024  27.865  0.00  0.00            
ATOM    238  HB2 ASN X  15      32.645  42.356  28.082  0.00  0.00            
ATOM    239  HB3 ASN X  15      34.014  42.751  27.134  0.00  0.00            
ATOM    240  CG  ASN X  15      33.402  40.716  27.161  0.00  0.00            
ATOM    241  OD1 ASN X  15      33.595  39.699  27.859  0.00  0.00            
ATOM    242  ND2 ASN X  15      33.056  40.582  25.897  0.00  0.00            
ATOM    243 HD21 ASN X  15      32.625  39.764  25.491  0.00  0.00            
ATOM    244 HD22 ASN X  15      32.923  41.412  25.337  0.00  0.00            
ATOM    245  C   ASN X  15      35.438  43.196  29.241  0.00  0.00            
ATOM    246  O   ASN X  15      36.397  43.351  28.503  0.00  0.00            
ATOM    247  N   GLN X  16      35.038  44.092  30.159  0.00  0.00            
ATOM    248  H   GLN X  16      34.068  44.024  30.433  0.00  0.00            
ATOM    249  CA  GLN X  16      35.880  45.065  30.750  0.00  0.00            
ATOM    250  HA  GLN X  16      36.291  45.462  29.821  0.00  0.00            
ATOM    251  CB  GLN X  16      35.033  46.186  31.478  0.00  0.00            
ATOM    252  HB2 GLN X  16      34.021  46.298  31.089  0.00  0.00            
ATOM    253  HB3 GLN X  16      34.849  45.833  32.493  0.00  0.00            
ATOM    254  CG  GLN X  16      35.756  47.579  31.635  0.00  0.00            
ATOM    255  HG2 GLN X  16      36.241  47.655  32.608  0.00  0.00            
ATOM    256  HG3 GLN X  16      36.548  47.710  30.898  0.00  0.00            
ATOM    257  CD  GLN X  16      34.893  48.837  31.479  0.00  0.00            
ATOM    258  OE1 GLN X  16      33.910  49.092  32.097  0.00  0.00            
ATOM    259  NE2 GLN X  16      35.149  49.688  30.559  0.00  0.00            
ATOM    260 HE21 GLN X  16      34.343  50.029  30.055  0.00  0.00            
ATOM    261 HE22 GLN X  16      36.048  49.739  30.102  0.00  0.00            
ATOM    262  C   GLN X  16      36.949  44.490  31.603  0.00  0.00            
ATOM    263  O   GLN X  16      38.155  44.802  31.635  0.00  0.00            
ATOM    264  N   MET X  17      36.497  43.611  32.523  0.00  0.00            
ATOM    265  H   MET X  17      35.491  43.531  32.516  0.00  0.00            
ATOM    266  CA  MET X  17      37.236  42.988  33.573  0.00  0.00            
ATOM    267  HA  MET X  17      37.702  43.798  34.134  0.00  0.00            
ATOM    268  CB  MET X  17      36.225  42.116  34.373  0.00  0.00            
ATOM    269  HB2 MET X  17      35.534  42.794  34.874  0.00  0.00            
ATOM    270  HB3 MET X  17      35.681  41.390  33.768  0.00  0.00            
ATOM    271  CG  MET X  17      36.908  41.323  35.508  0.00  0.00            
ATOM    272  HG2 MET X  17      37.499  40.481  35.148  0.00  0.00            
ATOM    273  HG3 MET X  17      37.578  41.910  36.136  0.00  0.00            
ATOM    274  SD  MET X  17      35.710  40.564  36.642  0.00  0.00            
ATOM    275  CE  MET X  17      36.325  41.210  38.193  0.00  0.00            
ATOM    276  HE1 MET X  17      37.413  41.279  38.181  0.00  0.00            
ATOM    277  HE2 MET X  17      35.841  42.156  38.438  0.00  0.00            
ATOM    278  HE3 MET X  17      36.140  40.572  39.058  0.00  0.00            
ATOM    279  C   MET X  17      38.377  42.076  33.068  0.00  0.00            
ATOM    280  O   MET X  17      39.484  42.120  33.653  0.00  0.00            
ATOM    281  N   LYS X  18      38.172  41.262  32.043  0.00  0.00            
ATOM    282  H   LYS X  18      37.222  41.288  31.700  0.00  0.00            
ATOM    283  CA  LYS X  18      39.254  40.544  31.287  0.00  0.00            
ATOM    284  HA  LYS X  18      39.549  39.668  31.865  0.00  0.00            
ATOM    285  CB  LYS X  18      38.641  40.144  29.917  0.00  0.00            
ATOM    286  HB2 LYS X  18      38.170  40.981  29.403  0.00  0.00            
ATOM    287  HB3 LYS X  18      39.491  40.069  29.238  0.00  0.00            
ATOM    288  CG  LYS X  18      37.815  38.868  30.001  0.00  0.00            
ATOM    289  HG2 LYS X  18      38.515  38.082  30.281  0.00  0.00            
ATOM    290  HG3 LYS X  18      37.045  39.016  30.758  0.00  0.00            
ATOM    291  CD  LYS X  18      37.363  38.308  28.587  0.00  0.00            
ATOM    292  HD2 LYS X  18      36.784  37.390  28.685  0.00  0.00            
ATOM    293  HD3 LYS X  18      36.733  39.075  28.135  0.00  0.00            
ATOM    294  CE  LYS X  18      38.557  37.989  27.604  0.00  0.00            
ATOM    295  HE2 LYS X  18      39.493  38.017  28.162  0.00  0.00            
ATOM    296  HE3 LYS X  18      38.332  37.017  27.164  0.00  0.00            
ATOM    297  NZ  LYS X  18      38.766  38.951  26.505  0.00  0.00            
ATOM    298  HZ1 LYS X  18      39.733  39.230  26.426  0.00  0.00            
ATOM    299  HZ2 LYS X  18      38.480  38.657  25.582  0.00  0.00            
ATOM    300  HZ3 LYS X  18      38.226  39.795  26.637  0.00  0.00            
ATOM    301  C   LYS X  18      40.517  41.425  31.037  0.00  0.00            
ATOM    302  O   LYS X  18      41.632  41.027  31.375  0.00  0.00            
ATOM    303  N   VAL X  19      40.233  42.621  30.501  0.00  0.00            
ATOM    304  H   VAL X  19      39.334  42.730  30.054  0.00  0.00            
ATOM    305  CA  VAL X  19      41.274  43.648  30.166  0.00  0.00            
ATOM    306  HA  VAL X  19      42.202  43.086  30.266  0.00  0.00            
ATOM    307  CB  VAL X  19      41.176  43.999  28.658  0.00  0.00            
ATOM    308  HB  VAL X  19      41.970  44.729  28.503  0.00  0.00            
ATOM    309  CG1 VAL X  19      41.516  42.738  27.876  0.00  0.00            
ATOM    310 HG11 VAL X  19      40.897  41.857  28.046  0.00  0.00            
ATOM    311 HG12 VAL X  19      41.537  42.973  26.812  0.00  0.00            
ATOM    312 HG13 VAL X  19      42.492  42.287  28.058  0.00  0.00            
ATOM    313  CG2 VAL X  19      39.902  44.694  28.335  0.00  0.00            
ATOM    314 HG21 VAL X  19      39.655  44.628  27.276  0.00  0.00            
ATOM    315 HG22 VAL X  19      39.032  44.273  28.839  0.00  0.00            
ATOM    316 HG23 VAL X  19      40.065  45.746  28.566  0.00  0.00            
ATOM    317  C   VAL X  19      41.237  44.834  31.125  0.00  0.00            
ATOM    318  O   VAL X  19      41.628  45.960  30.719  0.00  0.00            
ATOM    319  N   ALA X  20      41.151  44.518  32.458  0.00  0.00            
ATOM    320  H   ALA X  20      40.824  43.589  32.683  0.00  0.00            
ATOM    321  CA  ALA X  20      41.358  45.539  33.562  0.00  0.00            
ATOM    322  HA  ALA X  20      41.456  46.536  33.133  0.00  0.00            
ATOM    323  CB  ALA X  20      40.086  45.441  34.331  0.00  0.00            
ATOM    324  HB1 ALA X  20      39.198  45.705  33.758  0.00  0.00            
ATOM    325  HB2 ALA X  20      39.764  44.498  34.773  0.00  0.00            
ATOM    326  HB3 ALA X  20      40.125  46.256  35.054  0.00  0.00            
ATOM    327  C   ALA X  20      42.481  45.242  34.590  0.00  0.00            
ATOM    328  O   ALA X  20      42.600  44.109  35.049  0.00  0.00            
ATOM    329  N   PRO X  21      43.562  46.062  34.554  0.00  0.00            
ATOM    330  CD  PRO X  21      43.889  46.851  33.390  0.00  0.00            
ATOM    331  HD2 PRO X  21      43.313  47.775  33.437  0.00  0.00            
ATOM    332  HD3 PRO X  21      43.788  46.312  32.448  0.00  0.00            
ATOM    333  CG  PRO X  21      45.439  47.217  33.543  0.00  0.00            
ATOM    334  HG2 PRO X  21      45.503  48.277  33.300  0.00  0.00            
ATOM    335  HG3 PRO X  21      46.098  46.606  32.926  0.00  0.00            
ATOM    336  CB  PRO X  21      45.658  46.964  34.988  0.00  0.00            
ATOM    337  HB2 PRO X  21      45.418  47.892  35.506  0.00  0.00            
ATOM    338  HB3 PRO X  21      46.740  46.874  35.089  0.00  0.00            
ATOM    339  CA  PRO X  21      44.723  45.773  35.380  0.00  0.00            
ATOM    340  HA  PRO X  21      45.232  44.840  35.140  0.00  0.00            
ATOM    341  C   PRO X  21      44.492  45.777  36.969  0.00  0.00            
ATOM    342  O   PRO X  21      43.789  46.671  37.475  0.00  0.00            
ATOM    343  N   ILE X  22      45.061  44.729  37.672  0.00  0.00            
ATOM    344  H   ILE X  22      45.628  44.075  37.152  0.00  0.00            
ATOM    345  CA  ILE X  22      44.478  44.189  38.952  0.00  0.00            
ATOM    346  HA  ILE X  22      43.414  44.420  38.904  0.00  0.00            
ATOM    347  CB  ILE X  22      44.687  42.639  39.071  0.00  0.00            
ATOM    348  HB  ILE X  22      45.719  42.319  38.932  0.00  0.00            
ATOM    349  CG2 ILE X  22      44.236  42.183  40.437  0.00  0.00            
ATOM    350 HG21 ILE X  22      43.169  42.371  40.553  0.00  0.00            
ATOM    351 HG22 ILE X  22      44.413  41.118  40.589  0.00  0.00            
ATOM    352 HG23 ILE X  22      44.825  42.587  41.260  0.00  0.00            
ATOM    353  CG1 ILE X  22      43.821  42.001  38.002  0.00  0.00            
ATOM    354 HG12 ILE X  22      42.763  42.063  38.260  0.00  0.00            
ATOM    355 HG13 ILE X  22      43.962  42.423  37.007  0.00  0.00            
ATOM    356  CD1 ILE X  22      44.092  40.474  37.970  0.00  0.00            
ATOM    357 HD11 ILE X  22      44.694  40.182  37.110  0.00  0.00            
ATOM    358 HD12 ILE X  22      44.767  40.203  38.782  0.00  0.00            
ATOM    359 HD13 ILE X  22      43.174  39.909  38.136  0.00  0.00            
ATOM    360  C   ILE X  22      45.098  44.861  40.200  0.00  0.00            
ATOM    361  O   ILE X  22      46.270  44.725  40.416  0.00  0.00            
ATOM    362  N   PRO X  23      44.410  45.741  40.881  0.00  0.00            
ATOM    363  CD  PRO X  23      43.009  46.129  40.620  0.00  0.00            
ATOM    364  HD2 PRO X  23      42.435  45.210  40.503  0.00  0.00            
ATOM    365  HD3 PRO X  23      42.782  46.700  39.720  0.00  0.00            
ATOM    366  CG  PRO X  23      42.519  47.083  41.682  0.00  0.00            
ATOM    367  HG2 PRO X  23      41.755  46.617  42.305  0.00  0.00            
ATOM    368  HG3 PRO X  23      42.171  47.962  41.141  0.00  0.00            
ATOM    369  CB  PRO X  23      43.755  47.427  42.457  0.00  0.00            
ATOM    370  HB2 PRO X  23      43.611  46.957  43.430  0.00  0.00            
ATOM    371  HB3 PRO X  23      43.894  48.504  42.547  0.00  0.00            
ATOM    372  CA  PRO X  23      44.917  46.743  41.841  0.00  0.00            
ATOM    373  HA  PRO X  23      45.474  47.464  41.243  0.00  0.00            
ATOM    374  C   PRO X  23      45.829  46.089  42.915  0.00  0.00            
ATOM    375  O   PRO X  23      45.482  44.977  43.338  0.00  0.00            
ATOM    376  N   LYS X  24      47.033  46.687  43.096  0.00  0.00            
ATOM    377  H   LYS X  24      47.108  47.581  42.632  0.00  0.00            
ATOM    378  CA  LYS X  24      48.303  46.074  43.737  0.00  0.00            
ATOM    379  HA  LYS X  24      48.508  45.076  43.350  0.00  0.00            
ATOM    380  CB  LYS X  24      49.507  47.020  43.675  0.00  0.00            
ATOM    381  HB2 LYS X  24      49.245  48.077  43.702  0.00  0.00            
ATOM    382  HB3 LYS X  24      50.061  46.829  44.594  0.00  0.00            
ATOM    383  CG  LYS X  24      50.350  46.645  42.461  0.00  0.00            
ATOM    384  HG2 LYS X  24      50.724  45.633  42.619  0.00  0.00            
ATOM    385  HG3 LYS X  24      49.664  46.682  41.615  0.00  0.00            
ATOM    386  CD  LYS X  24      51.459  47.722  42.421  0.00  0.00            
ATOM    387  HD2 LYS X  24      51.930  47.904  43.387  0.00  0.00            
ATOM    388  HD3 LYS X  24      52.215  47.367  41.720  0.00  0.00            
ATOM    389  CE  LYS X  24      50.958  49.069  41.832  0.00  0.00            
ATOM    390  HE2 LYS X  24      50.044  49.315  42.372  0.00  0.00            
ATOM    391  HE3 LYS X  24      51.663  49.887  41.982  0.00  0.00            
ATOM    392  NZ  LYS X  24      50.630  48.865  40.430  0.00  0.00            
ATOM    393  HZ1 LYS X  24      51.337  48.281  40.008  0.00  0.00            
ATOM    394  HZ2 LYS X  24      49.718  48.432  40.444  0.00  0.00            
ATOM    395  HZ3 LYS X  24      50.693  49.710  39.880  0.00  0.00            
ATOM    396  C   LYS X  24      48.013  45.829  45.205  0.00  0.00            
ATOM    397  O   LYS X  24      48.338  44.796  45.783  0.00  0.00            
ATOM    398  N   GLN X  25      47.234  46.704  45.793  0.00  0.00            
ATOM    399  H   GLN X  25      47.018  47.591  45.360  0.00  0.00            
ATOM    400  CA  GLN X  25      46.798  46.508  47.168  0.00  0.00            
ATOM    401  HA  GLN X  25      47.719  46.450  47.748  0.00  0.00            
ATOM    402  CB  GLN X  25      45.947  47.648  47.646  0.00  0.00            
ATOM    403  HB2 GLN X  25      46.605  48.491  47.435  0.00  0.00            
ATOM    404  HB3 GLN X  25      44.989  47.801  47.150  0.00  0.00            
ATOM    405  CG  GLN X  25      45.703  47.496  49.232  0.00  0.00            
ATOM    406  HG2 GLN X  25      44.911  46.774  49.431  0.00  0.00            
ATOM    407  HG3 GLN X  25      46.592  47.134  49.749  0.00  0.00            
ATOM    408  CD  GLN X  25      45.243  48.834  49.788  0.00  0.00            
ATOM    409  OE1 GLN X  25      44.100  49.236  49.472  0.00  0.00            
ATOM    410  NE2 GLN X  25      46.067  49.649  50.435  0.00  0.00            
ATOM    411 HE21 GLN X  25      47.042  49.434  50.586  0.00  0.00            
ATOM    412 HE22 GLN X  25      45.710  50.582  50.582  0.00  0.00            
ATOM    413  C   GLN X  25      46.042  45.171  47.399  0.00  0.00            
ATOM    414  O   GLN X  25      46.405  44.449  48.286  0.00  0.00            
ATOM    415  N   LEU X  26      45.075  44.840  46.523  0.00  0.00            
ATOM    416  H   LEU X  26      44.987  45.421  45.702  0.00  0.00            
ATOM    417  CA  LEU X  26      44.384  43.565  46.355  0.00  0.00            
ATOM    418  HA  LEU X  26      44.022  43.325  47.355  0.00  0.00            
ATOM    419  CB  LEU X  26      43.231  43.696  45.356  0.00  0.00            
ATOM    420  HB2 LEU X  26      43.520  44.413  44.587  0.00  0.00            
ATOM    421  HB3 LEU X  26      43.224  42.736  44.840  0.00  0.00            
ATOM    422  CG  LEU X  26      41.856  44.083  45.952  0.00  0.00            
ATOM    423  HG  LEU X  26      42.100  44.916  46.611  0.00  0.00            
ATOM    424  CD1 LEU X  26      40.772  44.532  44.904  0.00  0.00            
ATOM    425 HD11 LEU X  26      40.232  45.463  45.077  0.00  0.00            
ATOM    426 HD12 LEU X  26      41.333  44.579  43.971  0.00  0.00            
ATOM    427 HD13 LEU X  26      39.948  43.822  44.825  0.00  0.00            
ATOM    428  CD2 LEU X  26      41.257  42.922  46.735  0.00  0.00            
ATOM    429 HD21 LEU X  26      41.063  42.085  46.064  0.00  0.00            
ATOM    430 HD22 LEU X  26      41.924  42.645  47.552  0.00  0.00            
ATOM    431 HD23 LEU X  26      40.347  43.236  47.245  0.00  0.00            
ATOM    432  C   LEU X  26      45.329  42.448  45.923  0.00  0.00            
ATOM    433  O   LEU X  26      45.159  41.363  46.340  0.00  0.00            
ATOM    434  N   LEU X  27      46.196  42.697  44.957  0.00  0.00            
ATOM    435  H   LEU X  27      46.133  43.580  44.470  0.00  0.00            
ATOM    436  CA  LEU X  27      47.096  41.699  44.284  0.00  0.00            
ATOM    437  HA  LEU X  27      46.473  40.911  43.862  0.00  0.00            
ATOM    438  CB  LEU X  27      47.890  42.437  43.261  0.00  0.00            
ATOM    439  HB2 LEU X  27      47.388  43.325  42.876  0.00  0.00            
ATOM    440  HB3 LEU X  27      48.638  42.949  43.867  0.00  0.00            
ATOM    441  CG  LEU X  27      48.574  41.645  42.082  0.00  0.00            
ATOM    442  HG  LEU X  27      49.024  42.379  41.413  0.00  0.00            
ATOM    443  CD1 LEU X  27      49.713  40.736  42.547  0.00  0.00            
ATOM    444 HD11 LEU X  27      50.149  41.051  43.495  0.00  0.00            
ATOM    445 HD12 LEU X  27      49.508  39.673  42.672  0.00  0.00            
ATOM    446 HD13 LEU X  27      50.543  40.838  41.848  0.00  0.00            
ATOM    447  CD2 LEU X  27      47.496  40.955  41.234  0.00  0.00            
ATOM    448 HD21 LEU X  27      47.863  40.570  40.283  0.00  0.00            
ATOM    449 HD22 LEU X  27      47.113  40.104  41.797  0.00  0.00            
ATOM    450 HD23 LEU X  27      46.712  41.696  41.082  0.00  0.00            
ATOM    451  C   LEU X  27      47.977  41.011  45.414  0.00  0.00            
ATOM    452  O   LEU X  27      48.511  40.009  45.132  0.00  0.00            
ATOM    453  N   GLN X  28      48.010  41.598  46.608  0.00  0.00            
ATOM    454  H   GLN X  28      47.795  42.584  46.583  0.00  0.00            
ATOM    455  CA  GLN X  28      48.630  41.006  47.801  0.00  0.00            
ATOM    456  HA  GLN X  28      49.643  40.786  47.463  0.00  0.00            
ATOM    457  CB  GLN X  28      48.656  41.991  49.044  0.00  0.00            
ATOM    458  HB2 GLN X  28      47.631  42.361  49.042  0.00  0.00            
ATOM    459  HB3 GLN X  28      48.658  41.460  49.996  0.00  0.00            
ATOM    460  CG  GLN X  28      49.807  43.059  48.766  0.00  0.00            
ATOM    461  HG2 GLN X  28      50.771  42.562  48.870  0.00  0.00            
ATOM    462  HG3 GLN X  28      49.651  43.608  47.837  0.00  0.00            
ATOM    463  CD  GLN X  28      49.731  44.101  49.850  0.00  0.00            
ATOM    464  OE1 GLN X  28      50.576  44.188  50.681  0.00  0.00            
ATOM    465  NE2 GLN X  28      48.585  44.818  50.004  0.00  0.00            
ATOM    466 HE21 GLN X  28      48.544  45.485  50.761  0.00  0.00            
ATOM    467 HE22 GLN X  28      47.734  44.632  49.492  0.00  0.00            
ATOM    468  C   GLN X  28      48.014  39.709  48.220  0.00  0.00            
ATOM    469  O   GLN X  28      48.668  39.037  49.115  0.00  0.00            
ATOM    470  N   ARG X  29      46.887  39.277  47.672  0.00  0.00            
ATOM    471  H   ARG X  29      46.258  39.918  47.210  0.00  0.00            
ATOM    472  CA  ARG X  29      46.339  37.849  47.815  0.00  0.00            
ATOM    473  HA  ARG X  29      46.619  37.527  48.818  0.00  0.00            
ATOM    474  CB  ARG X  29      44.804  37.861  47.561  0.00  0.00            
ATOM    475  HB2 ARG X  29      44.424  38.417  46.703  0.00  0.00            
ATOM    476  HB3 ARG X  29      44.596  36.829  47.281  0.00  0.00            
ATOM    477  CG  ARG X  29      44.037  38.149  48.826  0.00  0.00            
ATOM    478  HG2 ARG X  29      44.596  38.769  49.526  0.00  0.00            
ATOM    479  HG3 ARG X  29      43.139  38.754  48.700  0.00  0.00            
ATOM    480  CD  ARG X  29      43.590  36.804  49.503  0.00  0.00            
ATOM    481  HD2 ARG X  29      42.702  37.093  50.066  0.00  0.00            
ATOM    482  HD3 ARG X  29      43.258  36.066  48.774  0.00  0.00            
ATOM    483  NE  ARG X  29      44.574  36.200  50.408  0.00  0.00            
ATOM    484  HE  ARG X  29      45.242  36.770  50.906  0.00  0.00            
ATOM    485  CZ  ARG X  29      44.672  34.944  50.679  0.00  0.00            
ATOM    486  NH1 ARG X  29      43.758  34.092  50.400  0.00  0.00            
ATOM    487 HH11 ARG X  29      42.930  34.392  49.906  0.00  0.00            
ATOM    488 HH12 ARG X  29      43.764  33.159  50.787  0.00  0.00            
ATOM    489  NH2 ARG X  29      45.564  34.405  51.412  0.00  0.00            
ATOM    490 HH21 ARG X  29      46.446  34.896  51.452  0.00  0.00            
ATOM    491 HH22 ARG X  29      45.544  33.418  51.629  0.00  0.00            
ATOM    492  C   ARG X  29      46.989  36.765  46.912  0.00  0.00            
ATOM    493  O   ARG X  29      47.024  35.601  47.224  0.00  0.00            
ATOM    494  N   ILE X  30      47.386  37.197  45.712  0.00  0.00            
ATOM    495  H   ILE X  30      47.201  38.180  45.570  0.00  0.00            
ATOM    496  CA  ILE X  30      48.105  36.357  44.772  0.00  0.00            
ATOM    497  HA  ILE X  30      48.335  35.401  45.243  0.00  0.00            
ATOM    498  CB  ILE X  30      47.278  36.038  43.606  0.00  0.00            
ATOM    499  HB  ILE X  30      47.910  35.329  43.071  0.00  0.00            
ATOM    500  CG2 ILE X  30      45.981  35.242  43.915  0.00  0.00            
ATOM    501 HG21 ILE X  30      45.892  34.806  44.910  0.00  0.00            
ATOM    502 HG22 ILE X  30      45.061  35.781  43.690  0.00  0.00            
ATOM    503 HG23 ILE X  30      45.923  34.395  43.230  0.00  0.00            
ATOM    504  CG1 ILE X  30      46.882  37.118  42.537  0.00  0.00            
ATOM    505 HG12 ILE X  30      46.086  37.756  42.922  0.00  0.00            
ATOM    506 HG13 ILE X  30      47.755  37.742  42.344  0.00  0.00            
ATOM    507  CD1 ILE X  30      46.443  36.368  41.141  0.00  0.00            
ATOM    508 HD11 ILE X  30      47.015  35.451  40.995  0.00  0.00            
ATOM    509 HD12 ILE X  30      45.367  36.206  41.199  0.00  0.00            
ATOM    510 HD13 ILE X  30      46.721  37.069  40.354  0.00  0.00            
ATOM    511  C   ILE X  30      49.520  36.884  44.425  0.00  0.00            
ATOM    512  O   ILE X  30      49.843  36.943  43.197  0.00  0.00            
ATOM    513  N   PRO X  31      50.370  37.282  45.366  0.00  0.00            
ATOM    514  CD  PRO X  31      50.395  37.094  46.787  0.00  0.00            
ATOM    515  HD2 PRO X  31      50.444  36.029  47.015  0.00  0.00            
ATOM    516  HD3 PRO X  31      49.512  37.639  47.119  0.00  0.00            
ATOM    517  CG  PRO X  31      51.517  37.938  47.377  0.00  0.00            
ATOM    518  HG2 PRO X  31      52.285  37.222  47.669  0.00  0.00            
ATOM    519  HG3 PRO X  31      51.074  38.433  48.242  0.00  0.00            
ATOM    520  CB  PRO X  31      52.029  38.867  46.259  0.00  0.00            
ATOM    521  HB2 PRO X  31      53.116  38.846  46.328  0.00  0.00            
ATOM    522  HB3 PRO X  31      51.661  39.890  46.335  0.00  0.00            
ATOM    523  CA  PRO X  31      51.520  38.162  44.955  0.00  0.00            
ATOM    524  HA  PRO X  31      51.065  38.930  44.329  0.00  0.00            
ATOM    525  C   PRO X  31      52.635  37.534  44.221  0.00  0.00            
ATOM    526  O   PRO X  31      52.704  36.277  44.094  0.00  0.00            
ATOM    527  N   ASN X  32      53.563  38.234  43.580  0.00  0.00            
ATOM    528  H   ASN X  32      53.338  39.184  43.318  0.00  0.00            
ATOM    529  CA  ASN X  32      54.777  37.845  42.967  0.00  0.00            
ATOM    530  HA  ASN X  32      55.259  38.800  42.755  0.00  0.00            
ATOM    531  CB  ASN X  32      55.639  37.218  44.135  0.00  0.00            
ATOM    532  HB2 ASN X  32      55.721  37.917  44.967  0.00  0.00            
ATOM    533  HB3 ASN X  32      55.247  36.248  44.438  0.00  0.00            
ATOM    534  CG  ASN X  32      57.004  36.989  43.650  0.00  0.00            
ATOM    535  OD1 ASN X  32      57.726  37.986  43.509  0.00  0.00            
ATOM    536  ND2 ASN X  32      57.351  35.778  43.384  0.00  0.00            
ATOM    537 HD21 ASN X  32      57.051  34.936  43.854  0.00  0.00            
ATOM    538 HD22 ASN X  32      58.220  35.730  42.871  0.00  0.00            
ATOM    539  C   ASN X  32      54.649  37.061  41.651  0.00  0.00            
ATOM    540  O   ASN X  32      55.604  36.643  41.099  0.00  0.00            
ATOM    541  N   ILE X  33      53.395  36.937  41.114  0.00  0.00            
ATOM    542  H   ILE X  33      52.824  37.649  41.548  0.00  0.00            
ATOM    543  CA  ILE X  33      53.192  36.433  39.772  0.00  0.00            
ATOM    544  HA  ILE X  33      53.504  35.388  39.784  0.00  0.00            
ATOM    545  CB  ILE X  33      51.710  36.399  39.490  0.00  0.00            
ATOM    546  HB  ILE X  33      51.608  36.490  38.408  0.00  0.00            
ATOM    547  CG2 ILE X  33      51.147  34.999  39.811  0.00  0.00            
ATOM    548 HG21 ILE X  33      51.052  34.801  40.879  0.00  0.00            
ATOM    549 HG22 ILE X  33      50.119  35.017  39.448  0.00  0.00            
ATOM    550 HG23 ILE X  33      51.745  34.202  39.370  0.00  0.00            
ATOM    551  CG1 ILE X  33      50.889  37.601  39.977  0.00  0.00            
ATOM    552 HG12 ILE X  33      50.218  37.343  40.797  0.00  0.00            
ATOM    553 HG13 ILE X  33      51.575  38.409  40.230  0.00  0.00            
ATOM    554  CD1 ILE X  33      50.015  38.267  38.869  0.00  0.00            
ATOM    555 HD11 ILE X  33      50.687  38.544  38.056  0.00  0.00            
ATOM    556 HD12 ILE X  33      49.198  37.698  38.427  0.00  0.00            
ATOM    557 HD13 ILE X  33      49.691  39.229  39.267  0.00  0.00            
ATOM    558  C   ILE X  33      54.033  37.119  38.715  0.00  0.00            
ATOM    559  O   ILE X  33      54.182  38.359  38.753  0.00  0.00            
ATOM    560  N   PRO X  34      54.619  36.266  37.781  0.00  0.00            
ATOM    561  CD  PRO X  34      54.356  34.803  37.523  0.00  0.00            
ATOM    562  HD2 PRO X  34      53.309  34.630  37.769  0.00  0.00            
ATOM    563  HD3 PRO X  34      55.071  34.152  38.025  0.00  0.00            
ATOM    564  CG  PRO X  34      54.591  34.575  36.057  0.00  0.00            
ATOM    565  HG2 PRO X  34      53.605  34.609  35.595  0.00  0.00            
ATOM    566  HG3 PRO X  34      55.050  33.589  35.977  0.00  0.00            
ATOM    567  CB  PRO X  34      55.489  35.659  35.516  0.00  0.00            
ATOM    568  HB2 PRO X  34      55.158  36.158  34.605  0.00  0.00            
ATOM    569  HB3 PRO X  34      56.486  35.230  35.411  0.00  0.00            
ATOM    570  CA  PRO X  34      55.481  36.755  36.629  0.00  0.00            
ATOM    571  HA  PRO X  34      56.443  36.865  37.130  0.00  0.00            
ATOM    572  C   PRO X  34      55.262  38.206  35.927  0.00  0.00            
ATOM    573  O   PRO X  34      56.284  38.921  35.808  0.00  0.00            
ATOM    574  N   PRO X  35      54.063  38.536  35.368  0.00  0.00            
ATOM    575  CD  PRO X  35      52.871  37.724  35.406  0.00  0.00            
ATOM    576  HD2 PRO X  35      52.771  37.270  36.391  0.00  0.00            
ATOM    577  HD3 PRO X  35      52.919  37.028  34.568  0.00  0.00            
ATOM    578  CG  PRO X  35      51.766  38.692  35.207  0.00  0.00            
ATOM    579  HG2 PRO X  35      51.539  39.159  36.165  0.00  0.00            
ATOM    580  HG3 PRO X  35      50.974  38.126  34.717  0.00  0.00            
ATOM    581  CB  PRO X  35      52.372  39.686  34.161  0.00  0.00            
ATOM    582  HB2 PRO X  35      51.918  40.675  34.223  0.00  0.00            
ATOM    583  HB3 PRO X  35      52.202  39.172  33.214  0.00  0.00            
ATOM    584  CA  PRO X  35      53.774  39.726  34.593  0.00  0.00            
ATOM    585  HA  PRO X  35      54.408  39.715  33.706  0.00  0.00            
ATOM    586  C   PRO X  35      54.070  41.009  35.375  0.00  0.00            
ATOM    587  O   PRO X  35      54.606  41.925  34.685  0.00  0.00            
ATOM    588  N   ASN X  36      53.739  41.099  36.663  0.00  0.00            
ATOM    589  H   ASN X  36      53.201  40.352  37.080  0.00  0.00            
ATOM    590  CA  ASN X  36      53.870  42.263  37.658  0.00  0.00            
ATOM    591  HA  ASN X  36      53.493  42.008  38.649  0.00  0.00            
ATOM    592  CB  ASN X  36      55.304  42.748  37.954  0.00  0.00            
ATOM    593  HB2 ASN X  36      55.852  42.749  37.012  0.00  0.00            
ATOM    594  HB3 ASN X  36      55.315  43.642  38.578  0.00  0.00            
ATOM    595  CG  ASN X  36      56.155  41.770  38.832  0.00  0.00            
ATOM    596  OD1 ASN X  36      56.431  41.912  40.025  0.00  0.00            
ATOM    597  ND2 ASN X  36      56.590  40.637  38.294  0.00  0.00            
ATOM    598 HD21 ASN X  36      57.028  40.012  38.956  0.00  0.00            
ATOM    599 HD22 ASN X  36      56.410  40.370  37.336  0.00  0.00            
ATOM    600  C   ASN X  36      52.960  43.455  37.321  0.00  0.00            
ATOM    601  O   ASN X  36      52.601  44.247  38.206  0.00  0.00            
ATOM    602  N   ILE X  37      52.494  43.618  36.085  0.00  0.00            
ATOM    603  H   ILE X  37      52.782  42.921  35.413  0.00  0.00            
ATOM    604  CA  ILE X  37      51.411  44.476  35.585  0.00  0.00            
ATOM    605  HA  ILE X  37      51.059  45.032  36.454  0.00  0.00            
ATOM    606  CB  ILE X  37      51.987  45.582  34.654  0.00  0.00            
ATOM    607  HB  ILE X  37      52.410  44.953  33.871  0.00  0.00            
ATOM    608  CG2 ILE X  37      50.897  46.474  34.043  0.00  0.00            
ATOM    609 HG21 ILE X  37      51.417  47.242  33.471  0.00  0.00            
ATOM    610 HG22 ILE X  37      50.208  45.827  33.500  0.00  0.00            
ATOM    611 HG23 ILE X  37      50.411  47.023  34.850  0.00  0.00            
ATOM    612  CG1 ILE X  37      53.083  46.401  35.336  0.00  0.00            
ATOM    613 HG12 ILE X  37      52.773  47.233  35.969  0.00  0.00            
ATOM    614 HG13 ILE X  37      53.646  45.759  36.013  0.00  0.00            
ATOM    615  CD1 ILE X  37      54.033  46.967  34.335  0.00  0.00            
ATOM    616 HD11 ILE X  37      53.491  47.531  33.576  0.00  0.00            
ATOM    617 HD12 ILE X  37      54.672  47.670  34.868  0.00  0.00            
ATOM    618 HD13 ILE X  37      54.579  46.127  33.907  0.00  0.00            
ATOM    619  C   ILE X  37      50.270  43.638  34.967  0.00  0.00            
ATOM    620  O   ILE X  37      50.322  43.042  33.886  0.00  0.00            
ATOM    621  N   ASN X  38      49.248  43.425  35.766  0.00  0.00            
ATOM    622  H   ASN X  38      49.250  43.979  36.611  0.00  0.00            
ATOM    623  CA  ASN X  38      48.621  42.099  35.842  0.00  0.00            
ATOM    624  HA  ASN X  38      49.046  41.379  35.143  0.00  0.00            
ATOM    625  CB  ASN X  38      48.758  41.386  37.210  0.00  0.00            
ATOM    626  HB2 ASN X  38      48.063  41.650  38.007  0.00  0.00            
ATOM    627  HB3 ASN X  38      48.582  40.324  37.037  0.00  0.00            
ATOM    628  CG  ASN X  38      50.104  41.610  37.827  0.00  0.00            
ATOM    629  OD1 ASN X  38      51.011  40.888  37.555  0.00  0.00            
ATOM    630  ND2 ASN X  38      50.260  42.559  38.698  0.00  0.00            
ATOM    631 HD21 ASN X  38      51.178  42.575  39.117  0.00  0.00            
ATOM    632 HD22 ASN X  38      49.872  43.457  38.445  0.00  0.00            
ATOM    633  C   ASN X  38      47.177  42.301  35.481  0.00  0.00            
ATOM    634  O   ASN X  38      46.486  42.866  36.298  0.00  0.00            
ATOM    635  N   THR X  39      46.744  41.803  34.335  0.00  0.00            
ATOM    636  H   THR X  39      47.395  41.708  33.569  0.00  0.00            
ATOM    637  CA  THR X  39      45.282  41.773  34.023  0.00  0.00            
ATOM    638  HA  THR X  39      44.816  42.412  34.772  0.00  0.00            
ATOM    639  CB  THR X  39      45.138  42.252  32.573  0.00  0.00            
ATOM    640  HB  THR X  39      44.126  42.229  32.170  0.00  0.00            
ATOM    641  CG2 THR X  39      45.717  43.675  32.416  0.00  0.00            
ATOM    642 HG21 THR X  39      44.956  44.351  32.806  0.00  0.00            
ATOM    643 HG22 THR X  39      46.661  43.911  32.907  0.00  0.00            
ATOM    644 HG23 THR X  39      45.831  43.887  31.353  0.00  0.00            
ATOM    645  OG1 THR X  39      45.982  41.579  31.701  0.00  0.00            
ATOM    646  HG1 THR X  39      46.451  42.270  31.227  0.00  0.00            
ATOM    647  C   THR X  39      44.737  40.378  34.054  0.00  0.00            
ATOM    648  O   THR X  39      45.507  39.374  33.907  0.00  0.00            
ATOM    649  N   TRP X  40      43.413  40.133  34.237  0.00  0.00            
ATOM    650  H   TRP X  40      42.806  40.929  34.372  0.00  0.00            
ATOM    651  CA  TRP X  40      42.794  38.755  34.369  0.00  0.00            
ATOM    652  HA  TRP X  40      43.157  38.183  35.222  0.00  0.00            
ATOM    653  CB  TRP X  40      41.247  38.994  34.396  0.00  0.00            
ATOM    654  HB2 TRP X  40      41.019  39.623  33.535  0.00  0.00            
ATOM    655  HB3 TRP X  40      40.658  38.077  34.380  0.00  0.00            
ATOM    656  CG  TRP X  40      40.937  39.503  35.817  0.00  0.00            
ATOM    657  CD1 TRP X  40      40.799  40.793  36.171  0.00  0.00            
ATOM    658  HD1 TRP X  40      40.718  41.712  35.610  0.00  0.00            
ATOM    659  NE1 TRP X  40      40.407  40.889  37.467  0.00  0.00            
ATOM    660  HE1 TRP X  40      39.965  41.690  37.894  0.00  0.00            
ATOM    661  CE2 TRP X  40      40.617  39.705  38.091  0.00  0.00            
ATOM    662  CZ2 TRP X  40      40.811  39.352  39.423  0.00  0.00            
ATOM    663  HZ2 TRP X  40      40.906  40.158  40.135  0.00  0.00            
ATOM    664  CH2 TRP X  40      40.966  38.053  39.900  0.00  0.00            
ATOM    665  HH2 TRP X  40      41.162  37.903  40.951  0.00  0.00            
ATOM    666  CZ3 TRP X  40      41.175  37.069  38.930  0.00  0.00            
ATOM    667  HZ3 TRP X  40      41.348  36.047  39.234  0.00  0.00            
ATOM    668  CE3 TRP X  40      40.961  37.441  37.557  0.00  0.00            
ATOM    669  HE3 TRP X  40      41.294  36.651  36.900  0.00  0.00            
ATOM    670  CD2 TRP X  40      40.891  38.747  37.098  0.00  0.00            
ATOM    671  C   TRP X  40      43.136  37.842  33.188  0.00  0.00            
ATOM    672  O   TRP X  40      43.230  36.642  33.466  0.00  0.00            
ATOM    673  N   GLN X  41      43.488  38.282  32.004  0.00  0.00            
ATOM    674  H   GLN X  41      43.338  39.249  31.754  0.00  0.00            
ATOM    675  CA  GLN X  41      44.083  37.421  31.015  0.00  0.00            
ATOM    676  HA  GLN X  41      43.291  36.736  30.712  0.00  0.00            
ATOM    677  CB  GLN X  41      44.410  38.322  29.800  0.00  0.00            
ATOM    678  HB2 GLN X  41      45.076  39.153  30.028  0.00  0.00            
ATOM    679  HB3 GLN X  41      44.759  37.653  29.013  0.00  0.00            
ATOM    680  CG  GLN X  41      43.209  38.949  29.012  0.00  0.00            
ATOM    681  HG2 GLN X  41      42.726  39.822  29.450  0.00  0.00            
ATOM    682  HG3 GLN X  41      43.478  39.361  28.040  0.00  0.00            
ATOM    683  CD  GLN X  41      42.098  37.963  28.804  0.00  0.00            
ATOM    684  OE1 GLN X  41      41.321  37.679  29.657  0.00  0.00            
ATOM    685  NE2 GLN X  41      42.235  37.186  27.768  0.00  0.00            
ATOM    686 HE21 GLN X  41      41.754  36.298  27.752  0.00  0.00            
ATOM    687 HE22 GLN X  41      43.018  37.282  27.137  0.00  0.00            
ATOM    688  C   GLN X  41      45.323  36.614  31.429  0.00  0.00            
ATOM    689  O   GLN X  41      45.398  35.397  31.188  0.00  0.00            
ATOM    690  N   GLN X  42      46.348  37.312  31.875  0.00  0.00            
ATOM    691  H   GLN X  42      46.142  38.300  31.889  0.00  0.00            
ATOM    692  CA  GLN X  42      47.565  36.780  32.423  0.00  0.00            
ATOM    693  HA  GLN X  42      47.971  36.030  31.744  0.00  0.00            
ATOM    694  CB  GLN X  42      48.528  37.928  32.727  0.00  0.00            
ATOM    695  HB2 GLN X  42      47.988  38.802  33.091  0.00  0.00            
ATOM    696  HB3 GLN X  42      49.240  37.575  33.474  0.00  0.00            
ATOM    697  CG  GLN X  42      49.502  38.186  31.446  0.00  0.00            
ATOM    698  HG2 GLN X  42      50.216  38.976  31.679  0.00  0.00            
ATOM    699  HG3 GLN X  42      50.055  37.257  31.306  0.00  0.00            
ATOM    700  CD  GLN X  42      48.933  38.354  30.051  0.00  0.00            
ATOM    701  OE1 GLN X  42      48.934  37.483  29.179  0.00  0.00            
ATOM    702  NE2 GLN X  42      48.267  39.465  29.800  0.00  0.00            
ATOM    703 HE21 GLN X  42      47.815  39.652  28.917  0.00  0.00            
ATOM    704 HE22 GLN X  42      48.377  40.095  30.582  0.00  0.00            
ATOM    705  C   GLN X  42      47.349  35.908  33.654  0.00  0.00            
ATOM    706  O   GLN X  42      47.964  34.806  33.785  0.00  0.00            
ATOM    707  N   VAL X  43      46.482  36.355  34.533  0.00  0.00            
ATOM    708  H   VAL X  43      46.124  37.292  34.412  0.00  0.00            
ATOM    709  CA  VAL X  43      46.239  35.553  35.653  0.00  0.00            
ATOM    710  HA  VAL X  43      47.186  35.247  36.096  0.00  0.00            
ATOM    711  CB  VAL X  43      45.312  36.236  36.576  0.00  0.00            
ATOM    712  HB  VAL X  43      44.364  36.480  36.097  0.00  0.00            
ATOM    713  CG1 VAL X  43      45.108  35.435  37.885  0.00  0.00            
ATOM    714 HG11 VAL X  43      44.646  36.073  38.639  0.00  0.00            
ATOM    715 HG12 VAL X  43      44.484  34.588  37.602  0.00  0.00            
ATOM    716 HG13 VAL X  43      46.099  35.045  38.114  0.00  0.00            
ATOM    717  CG2 VAL X  43      45.989  37.457  37.177  0.00  0.00            
ATOM    718 HG21 VAL X  43      46.374  38.121  36.403  0.00  0.00            
ATOM    719 HG22 VAL X  43      45.279  38.073  37.728  0.00  0.00            
ATOM    720 HG23 VAL X  43      46.926  37.236  37.689  0.00  0.00            
ATOM    721  C   VAL X  43      45.649  34.192  35.234  0.00  0.00            
ATOM    722  O   VAL X  43      46.177  33.160  35.614  0.00  0.00            
ATOM    723  N   THR X  44      44.567  34.151  34.371  0.00  0.00            
ATOM    724  H   THR X  44      44.297  35.047  33.990  0.00  0.00            
ATOM    725  CA  THR X  44      43.894  32.935  33.991  0.00  0.00            
ATOM    726  HA  THR X  44      43.638  32.306  34.844  0.00  0.00            
ATOM    727  CB  THR X  44      42.480  33.214  33.288  0.00  0.00            
ATOM    728  HB  THR X  44      42.108  32.257  32.921  0.00  0.00            
ATOM    729  CG2 THR X  44      41.421  33.902  34.154  0.00  0.00            
ATOM    730 HG21 THR X  44      40.535  34.122  33.559  0.00  0.00            
ATOM    731 HG22 THR X  44      41.120  33.217  34.947  0.00  0.00            
ATOM    732 HG23 THR X  44      41.793  34.855  34.530  0.00  0.00            
ATOM    733  OG1 THR X  44      42.728  34.201  32.356  0.00  0.00            
ATOM    734  HG1 THR X  44      42.625  35.056  32.782  0.00  0.00            
ATOM    735  C   THR X  44      44.673  32.059  33.003  0.00  0.00            
ATOM    736  O   THR X  44      44.760  30.894  33.224  0.00  0.00            
ATOM    737  N   ALA X  45      45.447  32.684  32.166  0.00  0.00            
ATOM    738  H   ALA X  45      45.400  33.691  32.233  0.00  0.00            
ATOM    739  CA  ALA X  45      46.590  31.908  31.509  0.00  0.00            
ATOM    740  HA  ALA X  45      46.196  31.060  30.950  0.00  0.00            
ATOM    741  CB  ALA X  45      47.350  32.818  30.498  0.00  0.00            
ATOM    742  HB1 ALA X  45      47.622  33.758  30.977  0.00  0.00            
ATOM    743  HB2 ALA X  45      48.232  32.254  30.192  0.00  0.00            
ATOM    744  HB3 ALA X  45      46.751  32.975  29.601  0.00  0.00            
ATOM    745  C   ALA X  45      47.608  31.297  32.534  0.00  0.00            
ATOM    746  O   ALA X  45      47.948  30.182  32.389  0.00  0.00            
ATOM    747  N   LEU X  46      47.941  31.997  33.597  0.00  0.00            
ATOM    748  H   LEU X  46      47.549  32.916  33.744  0.00  0.00            
ATOM    749  CA  LEU X  46      48.866  31.363  34.592  0.00  0.00            
ATOM    750  HA  LEU X  46      49.668  30.876  34.036  0.00  0.00            
ATOM    751  CB  LEU X  46      49.562  32.466  35.328  0.00  0.00            
ATOM    752  HB2 LEU X  46      48.908  33.226  35.757  0.00  0.00            
ATOM    753  HB3 LEU X  46      50.095  32.053  36.184  0.00  0.00            
ATOM    754  CG  LEU X  46      50.612  33.260  34.528  0.00  0.00            
ATOM    755  HG  LEU X  46      50.230  33.530  33.544  0.00  0.00            
ATOM    756  CD1 LEU X  46      50.952  34.417  35.392  0.00  0.00            
ATOM    757 HD11 LEU X  46      51.555  35.130  34.829  0.00  0.00            
ATOM    758 HD12 LEU X  46      50.070  34.987  35.683  0.00  0.00            
ATOM    759 HD13 LEU X  46      51.502  34.171  36.300  0.00  0.00            
ATOM    760  CD2 LEU X  46      51.966  32.425  34.272  0.00  0.00            
ATOM    761 HD21 LEU X  46      52.566  32.903  33.498  0.00  0.00            
ATOM    762 HD22 LEU X  46      52.568  32.503  35.177  0.00  0.00            
ATOM    763 HD23 LEU X  46      51.729  31.370  34.138  0.00  0.00            
ATOM    764  C   LEU X  46      48.066  30.337  35.386  0.00  0.00            
ATOM    765  O   LEU X  46      48.696  29.396  35.858  0.00  0.00            
ATOM    766  N   ALA X  47      46.732  30.324  35.336  0.00  0.00            
ATOM    767  H   ALA X  47      46.243  30.939  34.701  0.00  0.00            
ATOM    768  CA  ALA X  47      45.948  29.202  35.854  0.00  0.00            
ATOM    769  HA  ALA X  47      46.311  28.889  36.832  0.00  0.00            
ATOM    770  CB  ALA X  47      44.507  29.629  35.950  0.00  0.00            
ATOM    771  HB1 ALA X  47      44.508  30.658  36.310  0.00  0.00            
ATOM    772  HB2 ALA X  47      43.864  29.453  35.088  0.00  0.00            
ATOM    773  HB3 ALA X  47      44.086  29.042  36.766  0.00  0.00            
ATOM    774  C   ALA X  47      46.095  27.990  34.934  0.00  0.00            
ATOM    775  O   ALA X  47      46.501  26.927  35.390  0.00  0.00            
ATOM    776  N   GLN X  48      45.852  28.130  33.635  0.00  0.00            
ATOM    777  H   GLN X  48      45.702  29.063  33.278  0.00  0.00            
ATOM    778  CA  GLN X  48      46.010  26.996  32.619  0.00  0.00            
ATOM    779  HA  GLN X  48      45.476  26.116  32.976  0.00  0.00            
ATOM    780  CB  GLN X  48      45.390  27.521  31.295  0.00  0.00            
ATOM    781  HB2 GLN X  48      45.827  28.493  31.066  0.00  0.00            
ATOM    782  HB3 GLN X  48      45.610  26.720  30.589  0.00  0.00            
ATOM    783  CG  GLN X  48      43.861  27.643  31.376  0.00  0.00            
ATOM    784  HG2 GLN X  48      43.535  28.317  32.168  0.00  0.00            
ATOM    785  HG3 GLN X  48      43.491  27.905  30.384  0.00  0.00            
ATOM    786  CD  GLN X  48      43.461  26.271  31.783  0.00  0.00            
ATOM    787  OE1 GLN X  48      43.532  25.270  31.103  0.00  0.00            
ATOM    788  NE2 GLN X  48      42.689  26.133  32.859  0.00  0.00            
ATOM    789 HE21 GLN X  48      42.328  25.211  33.063  0.00  0.00            
ATOM    790 HE22 GLN X  48      42.068  26.927  32.906  0.00  0.00            
ATOM    791  C   GLN X  48      47.454  26.553  32.396  0.00  0.00            
ATOM    792  O   GLN X  48      47.669  25.409  32.299  0.00  0.00            
ATOM    793  N   GLN X  49      48.412  27.451  32.513  0.00  0.00            
ATOM    794  H   GLN X  49      48.081  28.367  32.781  0.00  0.00            
ATOM    795  CA  GLN X  49      49.817  27.291  32.595  0.00  0.00            
ATOM    796  HA  GLN X  49      49.940  26.600  31.761  0.00  0.00            
ATOM    797  CB  GLN X  49      50.644  28.592  32.486  0.00  0.00            
ATOM    798  HB2 GLN X  49      50.375  29.215  33.339  0.00  0.00            
ATOM    799  HB3 GLN X  49      51.696  28.378  32.671  0.00  0.00            
ATOM    800  CG  GLN X  49      50.712  29.377  31.190  0.00  0.00            
ATOM    801  HG2 GLN X  49      49.683  29.696  31.026  0.00  0.00            
ATOM    802  HG3 GLN X  49      51.202  30.344  31.310  0.00  0.00            
ATOM    803  CD  GLN X  49      51.295  28.671  29.920  0.00  0.00            
ATOM    804  OE1 GLN X  49      50.876  27.603  29.507  0.00  0.00            
ATOM    805  NE2 GLN X  49      52.370  29.093  29.245  0.00  0.00            
ATOM    806 HE21 GLN X  49      52.485  28.624  28.358  0.00  0.00            
ATOM    807 HE22 GLN X  49      52.484  30.097  29.243  0.00  0.00            
ATOM    808  C   GLN X  49      50.362  26.536  33.766  0.00  0.00            
ATOM    809  O   GLN X  49      51.476  26.074  33.694  0.00  0.00            
ATOM    810  N   LYS X  50      49.461  26.311  34.719  0.00  0.00            
ATOM    811  H   LYS X  50      48.539  26.683  34.539  0.00  0.00            
ATOM    812  CA  LYS X  50      49.715  25.481  35.900  0.00  0.00            
ATOM    813  HA  LYS X  50      48.839  25.489  36.550  0.00  0.00            
ATOM    814  CB  LYS X  50      50.048  24.041  35.414  0.00  0.00            
ATOM    815  HB2 LYS X  50      51.107  24.030  35.153  0.00  0.00            
ATOM    816  HB3 LYS X  50      49.981  23.386  36.283  0.00  0.00            
ATOM    817  CG  LYS X  50      49.286  23.410  34.315  0.00  0.00            
ATOM    818  HG2 LYS X  50      49.412  23.958  33.381  0.00  0.00            
ATOM    819  HG3 LYS X  50      49.683  22.418  34.101  0.00  0.00            
ATOM    820  CD  LYS X  50      47.826  23.203  34.556  0.00  0.00            
ATOM    821  HD2 LYS X  50      47.771  22.801  35.567  0.00  0.00            
ATOM    822  HD3 LYS X  50      47.271  24.132  34.691  0.00  0.00            
ATOM    823  CE  LYS X  50      47.099  22.223  33.592  0.00  0.00            
ATOM    824  HE2 LYS X  50      47.669  21.312  33.778  0.00  0.00            
ATOM    825  HE3 LYS X  50      46.020  22.170  33.733  0.00  0.00            
ATOM    826  NZ  LYS X  50      47.325  22.500  32.156  0.00  0.00            
ATOM    827  HZ1 LYS X  50      46.443  22.387  31.677  0.00  0.00            
ATOM    828  HZ2 LYS X  50      47.741  23.382  31.894  0.00  0.00            
ATOM    829  HZ3 LYS X  50      47.916  21.791  31.746  0.00  0.00            
ATOM    830  C   LYS X  50      50.800  26.043  36.841  0.00  0.00            
ATOM    831  O   LYS X  50      51.306  25.350  37.753  0.00  0.00            
ATOM    832  N   LEU X  51      50.967  27.372  36.618  0.00  0.00            
ATOM    833  H   LEU X  51      50.184  27.790  36.136  0.00  0.00            
ATOM    834  CA  LEU X  51      51.705  28.203  37.523  0.00  0.00            
ATOM    835  HA  LEU X  51      52.627  27.708  37.827  0.00  0.00            
ATOM    836  CB  LEU X  51      52.130  29.526  36.798  0.00  0.00            
ATOM    837  HB2 LEU X  51      52.700  29.394  35.878  0.00  0.00            
ATOM    838  HB3 LEU X  51      51.310  30.152  36.447  0.00  0.00            
ATOM    839  CG  LEU X  51      52.992  30.401  37.697  0.00  0.00            
ATOM    840  HG  LEU X  51      53.269  29.763  38.536  0.00  0.00            
ATOM    841  CD1 LEU X  51      54.268  30.716  36.941  0.00  0.00            
ATOM    842 HD11 LEU X  51      54.955  29.870  36.926  0.00  0.00            
ATOM    843 HD12 LEU X  51      54.134  31.136  35.944  0.00  0.00            
ATOM    844 HD13 LEU X  51      54.753  31.450  37.585  0.00  0.00            
ATOM    845  CD2 LEU X  51      52.334  31.686  38.236  0.00  0.00            
ATOM    846 HD21 LEU X  51      51.394  31.410  38.715  0.00  0.00            
ATOM    847 HD22 LEU X  51      52.974  31.933  39.083  0.00  0.00            
ATOM    848 HD23 LEU X  51      52.178  32.427  37.451  0.00  0.00            
ATOM    849  C   LEU X  51      50.867  28.400  38.767  0.00  0.00            
ATOM    850  O   LEU X  51      51.327  28.148  39.880  0.00  0.00            
ATOM    851  N   LEU X  52      49.571  28.851  38.680  0.00  0.00            
ATOM    852  H   LEU X  52      49.244  29.103  37.758  0.00  0.00            
ATOM    853  CA  LEU X  52      48.744  28.744  39.883  0.00  0.00            
ATOM    854  HA  LEU X  52      49.291  29.336  40.617  0.00  0.00            
ATOM    855  CB  LEU X  52      47.500  29.467  39.723  0.00  0.00            
ATOM    856  HB2 LEU X  52      46.841  28.871  39.093  0.00  0.00            
ATOM    857  HB3 LEU X  52      46.990  29.375  40.682  0.00  0.00            
ATOM    858  CG  LEU X  52      47.511  30.896  39.261  0.00  0.00            
ATOM    859  HG  LEU X  52      47.613  30.896  38.176  0.00  0.00            
ATOM    860  CD1 LEU X  52      46.116  31.416  39.447  0.00  0.00            
ATOM    861 HD11 LEU X  52      45.553  31.322  38.519  0.00  0.00            
ATOM    862 HD12 LEU X  52      45.549  31.012  40.286  0.00  0.00            
ATOM    863 HD13 LEU X  52      46.243  32.481  39.642  0.00  0.00            
ATOM    864  CD2 LEU X  52      48.583  31.775  40.023  0.00  0.00            
ATOM    865 HD21 LEU X  52      49.495  31.202  40.190  0.00  0.00            
ATOM    866 HD22 LEU X  52      48.688  32.755  39.559  0.00  0.00            
ATOM    867 HD23 LEU X  52      48.211  31.950  41.033  0.00  0.00            
ATOM    868  C   LEU X  52      48.497  27.323  40.386  0.00  0.00            
ATOM    869  O   LEU X  52      48.162  26.427  39.586  0.00  0.00            
ATOM    870  N   THR X  53      48.561  27.047  41.756  0.00  0.00            
ATOM    871  H   THR X  53      49.303  27.571  42.197  0.00  0.00            
ATOM    872  CA  THR X  53      47.873  26.004  42.470  0.00  0.00            
ATOM    873  HA  THR X  53      48.100  25.083  41.934  0.00  0.00            
ATOM    874  CB  THR X  53      48.555  25.775  43.882  0.00  0.00            
ATOM    875  HB  THR X  53      48.135  24.873  44.327  0.00  0.00            
ATOM    876  CG2 THR X  53      50.098  25.710  43.872  0.00  0.00            
ATOM    877 HG21 THR X  53      50.617  26.584  43.478  0.00  0.00            
ATOM    878 HG22 THR X  53      50.561  25.580  44.850  0.00  0.00            
ATOM    879 HG23 THR X  53      50.380  24.954  43.139  0.00  0.00            
ATOM    880  OG1 THR X  53      48.175  26.761  44.801  0.00  0.00            
ATOM    881  HG1 THR X  53      48.635  26.622  45.633  0.00  0.00            
ATOM    882  C   THR X  53      46.399  26.224  42.517  0.00  0.00            
ATOM    883  O   THR X  53      45.830  27.331  42.471  0.00  0.00            
ATOM    884  N   PRO X  54      45.642  25.102  42.841  0.00  0.00            
ATOM    885  CD  PRO X  54      45.941  23.675  42.606  0.00  0.00            
ATOM    886  HD2 PRO X  54      46.770  23.529  43.299  0.00  0.00            
ATOM    887  HD3 PRO X  54      46.375  23.513  41.620  0.00  0.00            
ATOM    888  CG  PRO X  54      44.696  22.856  42.923  0.00  0.00            
ATOM    889  HG2 PRO X  54      44.961  21.958  43.480  0.00  0.00            
ATOM    890  HG3 PRO X  54      44.280  22.602  41.948  0.00  0.00            
ATOM    891  CB  PRO X  54      43.744  23.788  43.677  0.00  0.00            
ATOM    892  HB2 PRO X  54      43.851  23.654  44.754  0.00  0.00            
ATOM    893  HB3 PRO X  54      42.720  23.570  43.372  0.00  0.00            
ATOM    894  CA  PRO X  54      44.261  25.162  43.280  0.00  0.00            
ATOM    895  HA  PRO X  54      43.680  25.464  42.408  0.00  0.00            
ATOM    896  C   PRO X  54      43.969  26.206  44.403  0.00  0.00            
ATOM    897  O   PRO X  54      42.866  26.771  44.463  0.00  0.00            
ATOM    898  N   GLN X  55      44.884  26.401  45.313  0.00  0.00            
ATOM    899  H   GLN X  55      45.759  25.911  45.192  0.00  0.00            
ATOM    900  CA  GLN X  55      44.812  27.422  46.340  0.00  0.00            
ATOM    901  HA  GLN X  55      43.793  27.499  46.718  0.00  0.00            
ATOM    902  CB  GLN X  55      45.742  26.912  47.545  0.00  0.00            
ATOM    903  HB2 GLN X  55      46.740  26.612  47.225  0.00  0.00            
ATOM    904  HB3 GLN X  55      45.708  27.670  48.328  0.00  0.00            
ATOM    905  CG  GLN X  55      45.058  25.710  48.168  0.00  0.00            
ATOM    906  HG2 GLN X  55      44.801  25.062  47.330  0.00  0.00            
ATOM    907  HG3 GLN X  55      45.793  25.241  48.821  0.00  0.00            
ATOM    908  CD  GLN X  55      43.840  26.084  48.955  0.00  0.00            
ATOM    909  OE1 GLN X  55      42.774  26.287  48.434  0.00  0.00            
ATOM    910  NE2 GLN X  55      43.896  26.077  50.186  0.00  0.00            
ATOM    911 HE21 GLN X  55      43.050  26.107  50.737  0.00  0.00            
ATOM    912 HE22 GLN X  55      44.827  26.058  50.576  0.00  0.00            
ATOM    913  C   GLN X  55      45.111  28.900  45.983  0.00  0.00            
ATOM    914  O   GLN X  55      44.523  29.821  46.534  0.00  0.00            
ATOM    915  N   ASP X  56      46.055  29.108  45.055  0.00  0.00            
ATOM    916  H   ASP X  56      46.510  28.352  44.563  0.00  0.00            
ATOM    917  CA  ASP X  56      46.369  30.389  44.413  0.00  0.00            
ATOM    918  HA  ASP X  56      46.409  31.152  45.190  0.00  0.00            
ATOM    919  CB  ASP X  56      47.535  30.344  43.415  0.00  0.00            
ATOM    920  HB2 ASP X  56      47.288  29.590  42.668  0.00  0.00            
ATOM    921  HB3 ASP X  56      47.707  31.306  42.931  0.00  0.00            
ATOM    922  CG  ASP X  56      48.818  29.824  44.042  0.00  0.00            
ATOM    923  OD1 ASP X  56      49.657  29.431  43.243  0.00  0.00            
ATOM    924  OD2 ASP X  56      49.215  30.204  45.136  0.00  0.00            
ATOM    925  C   ASP X  56      45.170  30.833  43.632  0.00  0.00            
ATOM    926  O   ASP X  56      44.741  31.935  43.620  0.00  0.00            
ATOM    927  N   MET X  57      44.543  29.914  42.770  0.00  0.00            
ATOM    928  H   MET X  57      45.006  29.022  42.862  0.00  0.00            
ATOM    929  CA  MET X  57      43.226  29.990  42.164  0.00  0.00            
ATOM    930  HA  MET X  57      43.289  30.920  41.599  0.00  0.00            
ATOM    931  CB  MET X  57      42.764  28.742  41.326  0.00  0.00            
ATOM    932  HB2 MET X  57      43.070  27.839  41.854  0.00  0.00            
ATOM    933  HB3 MET X  57      41.680  28.760  41.214  0.00  0.00            
ATOM    934  CG  MET X  57      43.596  28.686  39.978  0.00  0.00            
ATOM    935  HG2 MET X  57      43.307  29.515  39.331  0.00  0.00            
ATOM    936  HG3 MET X  57      44.599  29.044  40.214  0.00  0.00            
ATOM    937  SD  MET X  57      43.408  27.208  39.004  0.00  0.00            
ATOM    938  CE  MET X  57      44.919  26.193  39.341  0.00  0.00            
ATOM    939  HE1 MET X  57      45.706  26.895  39.616  0.00  0.00            
ATOM    940  HE2 MET X  57      44.747  25.551  40.205  0.00  0.00            
ATOM    941  HE3 MET X  57      45.301  25.548  38.551  0.00  0.00            
ATOM    942  C   MET X  57      42.198  30.429  43.161  0.00  0.00            
ATOM    943  O   MET X  57      41.388  31.336  42.891  0.00  0.00            
ATOM    944  N   GLU X  58      42.104  29.744  44.346  0.00  0.00            
ATOM    945  H   GLU X  58      42.548  28.864  44.564  0.00  0.00            
ATOM    946  CA  GLU X  58      41.099  30.093  45.315  0.00  0.00            
ATOM    947  HA  GLU X  58      40.156  30.126  44.769  0.00  0.00            
ATOM    948  CB  GLU X  58      40.977  29.043  46.519  0.00  0.00            
ATOM    949  HB2 GLU X  58      41.070  28.004  46.202  0.00  0.00            
ATOM    950  HB3 GLU X  58      41.703  29.375  47.261  0.00  0.00            
ATOM    951  CG  GLU X  58      39.613  29.087  47.240  0.00  0.00            
ATOM    952  HG2 GLU X  58      39.596  28.856  48.305  0.00  0.00            
ATOM    953  HG3 GLU X  58      39.215  30.101  47.207  0.00  0.00            
ATOM    954  CD  GLU X  58      38.589  28.164  46.379  0.00  0.00            
ATOM    955  OE1 GLU X  58      38.659  28.074  45.127  0.00  0.00            
ATOM    956  OE2 GLU X  58      37.723  27.590  47.037  0.00  0.00            
ATOM    957  C   GLU X  58      41.326  31.563  45.845  0.00  0.00            
ATOM    958  O   GLU X  58      40.372  32.296  46.193  0.00  0.00            
ATOM    959  N   ALA X  59      42.589  31.907  46.104  0.00  0.00            
ATOM    960  H   ALA X  59      43.261  31.158  46.013  0.00  0.00            
ATOM    961  CA  ALA X  59      42.968  33.332  46.430  0.00  0.00            
ATOM    962  HA  ALA X  59      42.416  33.583  47.336  0.00  0.00            
ATOM    963  CB  ALA X  59      44.467  33.254  46.821  0.00  0.00            
ATOM    964  HB1 ALA X  59      44.732  34.265  47.131  0.00  0.00            
ATOM    965  HB2 ALA X  59      44.612  32.717  47.759  0.00  0.00            
ATOM    966  HB3 ALA X  59      45.243  33.004  46.097  0.00  0.00            
ATOM    967  C   ALA X  59      42.707  34.296  45.306  0.00  0.00            
ATOM    968  O   ALA X  59      42.238  35.395  45.556  0.00  0.00            
ATOM    969  N   ALA X  60      42.861  33.891  44.055  0.00  0.00            
ATOM    970  H   ALA X  60      43.462  33.085  43.955  0.00  0.00            
ATOM    971  CA  ALA X  60      42.475  34.809  42.935  0.00  0.00            
ATOM    972  HA  ALA X  60      42.763  35.806  43.266  0.00  0.00            
ATOM    973  CB  ALA X  60      43.151  34.369  41.622  0.00  0.00            
ATOM    974  HB1 ALA X  60      44.234  34.335  41.733  0.00  0.00            
ATOM    975  HB2 ALA X  60      42.801  33.444  41.163  0.00  0.00            
ATOM    976  HB3 ALA X  60      42.880  35.069  40.831  0.00  0.00            
ATOM    977  C   ALA X  60      40.871  34.996  42.802  0.00  0.00            
ATOM    978  O   ALA X  60      40.315  36.014  42.495  0.00  0.00            
ATOM    979  N   LYS X  61      40.135  33.873  42.964  0.00  0.00            
ATOM    980  H   LYS X  61      40.582  33.001  43.208  0.00  0.00            
ATOM    981  CA  LYS X  61      38.658  33.895  43.053  0.00  0.00            
ATOM    982  HA  LYS X  61      38.292  34.186  42.069  0.00  0.00            
ATOM    983  CB  LYS X  61      38.169  32.499  43.404  0.00  0.00            
ATOM    984  HB2 LYS X  61      38.782  32.067  44.196  0.00  0.00            
ATOM    985  HB3 LYS X  61      37.127  32.497  43.725  0.00  0.00            
ATOM    986  CG  LYS X  61      38.025  31.644  42.187  0.00  0.00            
ATOM    987  HG2 LYS X  61      37.302  32.050  41.479  0.00  0.00            
ATOM    988  HG3 LYS X  61      38.934  31.795  41.605  0.00  0.00            
ATOM    989  CD  LYS X  61      37.950  30.148  42.405  0.00  0.00            
ATOM    990  HD2 LYS X  61      38.026  29.635  41.447  0.00  0.00            
ATOM    991  HD3 LYS X  61      38.786  29.812  43.019  0.00  0.00            
ATOM    992  CE  LYS X  61      36.536  29.737  42.897  0.00  0.00            
ATOM    993  HE2 LYS X  61      36.241  30.381  43.726  0.00  0.00            
ATOM    994  HE3 LYS X  61      35.892  29.882  42.030  0.00  0.00            
ATOM    995  NZ  LYS X  61      36.515  28.286  43.278  0.00  0.00            
ATOM    996  HZ1 LYS X  61      37.012  27.691  42.630  0.00  0.00            
ATOM    997  HZ2 LYS X  61      37.024  28.174  44.143  0.00  0.00            
ATOM    998  HZ3 LYS X  61      35.565  27.986  43.446  0.00  0.00            
ATOM    999  C   LYS X  61      38.123  34.788  44.139  0.00  0.00            
ATOM   1000  O   LYS X  61      37.050  35.470  44.046  0.00  0.00            
ATOM   1001  N   GLU X  62      38.867  34.845  45.257  0.00  0.00            
ATOM   1002  H   GLU X  62      39.662  34.223  45.290  0.00  0.00            
ATOM   1003  CA  GLU X  62      38.562  35.757  46.312  0.00  0.00            
ATOM   1004  HA  GLU X  62      37.599  35.424  46.699  0.00  0.00            
ATOM   1005  CB  GLU X  62      39.649  35.429  47.366  0.00  0.00            
ATOM   1006  HB2 GLU X  62      39.585  34.355  47.539  0.00  0.00            
ATOM   1007  HB3 GLU X  62      40.641  35.788  47.093  0.00  0.00            
ATOM   1008  CG  GLU X  62      39.264  36.036  48.725  0.00  0.00            
ATOM   1009  HG2 GLU X  62      39.525  37.091  48.637  0.00  0.00            
ATOM   1010  HG3 GLU X  62      38.194  36.105  48.920  0.00  0.00            
ATOM   1011  CD  GLU X  62      39.997  35.388  49.927  0.00  0.00            
ATOM   1012  OE1 GLU X  62      41.160  35.038  49.717  0.00  0.00            
ATOM   1013  OE2 GLU X  62      39.418  35.266  50.963  0.00  0.00            
ATOM   1014  C   GLU X  62      38.623  37.191  45.923  0.00  0.00            
ATOM   1015  O   GLU X  62      37.586  37.883  46.180  0.00  0.00            
ATOM   1016  N   VAL X  63      39.631  37.608  45.163  0.00  0.00            
ATOM   1017  H   VAL X  63      40.514  37.132  45.277  0.00  0.00            
ATOM   1018  CA  VAL X  63      39.700  38.912  44.552  0.00  0.00            
ATOM   1019  HA  VAL X  63      39.535  39.637  45.349  0.00  0.00            
ATOM   1020  CB  VAL X  63      41.178  39.100  44.029  0.00  0.00            
ATOM   1021  HB  VAL X  63      41.438  38.173  43.517  0.00  0.00            
ATOM   1022  CG1 VAL X  63      41.546  40.322  43.132  0.00  0.00            
ATOM   1023 HG11 VAL X  63      41.478  41.243  43.711  0.00  0.00            
ATOM   1024 HG12 VAL X  63      42.525  40.300  42.653  0.00  0.00            
ATOM   1025 HG13 VAL X  63      40.888  40.617  42.315  0.00  0.00            
ATOM   1026  CG2 VAL X  63      42.199  39.166  45.185  0.00  0.00            
ATOM   1027 HG21 VAL X  63      41.871  39.970  45.844  0.00  0.00            
ATOM   1028 HG22 VAL X  63      42.251  38.331  45.883  0.00  0.00            
ATOM   1029 HG23 VAL X  63      43.158  39.532  44.818  0.00  0.00            
ATOM   1030  C   VAL X  63      38.701  39.159  43.364  0.00  0.00            
ATOM   1031  O   VAL X  63      38.048  40.181  43.198  0.00  0.00            
ATOM   1032  N   TYR X  64      38.395  38.141  42.570  0.00  0.00            
ATOM   1033  H   TYR X  64      38.921  37.286  42.688  0.00  0.00            
ATOM   1034  CA  TYR X  64      37.311  38.190  41.508  0.00  0.00            
ATOM   1035  HA  TYR X  64      37.550  38.816  40.649  0.00  0.00            
ATOM   1036  CB  TYR X  64      37.139  36.763  40.953  0.00  0.00            
ATOM   1037  HB2 TYR X  64      38.121  36.323  40.779  0.00  0.00            
ATOM   1038  HB3 TYR X  64      36.602  36.187  41.706  0.00  0.00            
ATOM   1039  CG  TYR X  64      36.314  36.719  39.704  0.00  0.00            
ATOM   1040  CD1 TYR X  64      36.825  37.181  38.452  0.00  0.00            
ATOM   1041  HD1 TYR X  64      37.892  37.340  38.386  0.00  0.00            
ATOM   1042  CE1 TYR X  64      36.070  37.289  37.267  0.00  0.00            
ATOM   1043  HE1 TYR X  64      36.586  37.434  36.330  0.00  0.00            
ATOM   1044  CZ  TYR X  64      34.756  36.837  37.383  0.00  0.00            
ATOM   1045  OH  TYR X  64      33.969  36.856  36.263  0.00  0.00            
ATOM   1046  HH  TYR X  64      33.048  36.871  36.532  0.00  0.00            
ATOM   1047  CE2 TYR X  64      34.177  36.412  38.570  0.00  0.00            
ATOM   1048  HE2 TYR X  64      33.109  36.551  38.648  0.00  0.00            
ATOM   1049  CD2 TYR X  64      34.961  36.316  39.727  0.00  0.00            
ATOM   1050  HD2 TYR X  64      34.502  35.967  40.640  0.00  0.00            
ATOM   1051  C   TYR X  64      36.016  38.769  42.042  0.00  0.00            
ATOM   1052  O   TYR X  64      35.456  39.674  41.464  0.00  0.00            
ATOM   1053  N   LYS X  65      35.488  38.276  43.145  0.00  0.00            
ATOM   1054  H   LYS X  65      36.001  37.505  43.550  0.00  0.00            
ATOM   1055  CA  LYS X  65      34.283  38.665  43.923  0.00  0.00            
ATOM   1056  HA  LYS X  65      33.461  38.585  43.211  0.00  0.00            
ATOM   1057  CB  LYS X  65      33.928  37.742  45.127  0.00  0.00            
ATOM   1058  HB2 LYS X  65      33.626  36.746  44.803  0.00  0.00            
ATOM   1059  HB3 LYS X  65      34.767  37.781  45.822  0.00  0.00            
ATOM   1060  CG  LYS X  65      32.782  38.319  46.001  0.00  0.00            
ATOM   1061  HG2 LYS X  65      33.102  39.232  46.504  0.00  0.00            
ATOM   1062  HG3 LYS X  65      31.876  38.440  45.408  0.00  0.00            
ATOM   1063  CD  LYS X  65      32.475  37.394  47.207  0.00  0.00            
ATOM   1064  HD2 LYS X  65      31.628  37.797  47.762  0.00  0.00            
ATOM   1065  HD3 LYS X  65      32.217  36.394  46.860  0.00  0.00            
ATOM   1066  CE  LYS X  65      33.607  37.147  48.260  0.00  0.00            
ATOM   1067  HE2 LYS X  65      34.296  36.396  47.873  0.00  0.00            
ATOM   1068  HE3 LYS X  65      34.043  38.122  48.477  0.00  0.00            
ATOM   1069  NZ  LYS X  65      33.071  36.618  49.528  0.00  0.00            
ATOM   1070  HZ1 LYS X  65      32.501  35.805  49.340  0.00  0.00            
ATOM   1071  HZ2 LYS X  65      33.873  36.491  50.128  0.00  0.00            
ATOM   1072  HZ3 LYS X  65      32.491  37.364  49.886  0.00  0.00            
ATOM   1073  C   LYS X  65      34.349  40.136  44.266  0.00  0.00            
ATOM   1074  O   LYS X  65      33.596  40.971  43.629  0.00  0.00            
ATOM   1075  N   ILE X  66      35.098  40.618  45.287  0.00  0.00            
ATOM   1076  H   ILE X  66      35.832  40.023  45.643  0.00  0.00            
ATOM   1077  CA  ILE X  66      35.252  42.100  45.558  0.00  0.00            
ATOM   1078  HA  ILE X  66      34.261  42.399  45.898  0.00  0.00            
ATOM   1079  CB  ILE X  66      36.250  42.399  46.672  0.00  0.00            
ATOM   1080  HB  ILE X  66      35.921  41.901  47.585  0.00  0.00            
ATOM   1081  CG2 ILE X  66      37.684  41.790  46.461  0.00  0.00            
ATOM   1082 HG21 ILE X  66      38.287  42.258  45.683  0.00  0.00            
ATOM   1083 HG22 ILE X  66      38.257  41.867  47.385  0.00  0.00            
ATOM   1084 HG23 ILE X  66      37.584  40.730  46.229  0.00  0.00            
ATOM   1085  CG1 ILE X  66      36.384  43.934  47.123  0.00  0.00            
ATOM   1086 HG12 ILE X  66      37.065  43.932  47.975  0.00  0.00            
ATOM   1087 HG13 ILE X  66      36.796  44.432  46.246  0.00  0.00            
ATOM   1088  CD1 ILE X  66      34.984  44.509  47.480  0.00  0.00            
ATOM   1089 HD11 ILE X  66      35.154  45.415  48.062  0.00  0.00            
ATOM   1090 HD12 ILE X  66      34.365  44.629  46.590  0.00  0.00            
ATOM   1091 HD13 ILE X  66      34.398  43.889  48.158  0.00  0.00            
ATOM   1092  C   ILE X  66      35.603  42.921  44.319  0.00  0.00            
ATOM   1093  O   ILE X  66      34.905  43.913  44.148  0.00  0.00            
ATOM   1094  N   HIE X  67      36.555  42.495  43.467  0.00  0.00            
ATOM   1095  H   HIE X  67      37.232  41.769  43.650  0.00  0.00            
ATOM   1096  CA  HIE X  67      36.846  43.245  42.253  0.00  0.00            
ATOM   1097  HA  HIE X  67      37.211  44.207  42.613  0.00  0.00            
ATOM   1098  CB  HIE X  67      38.073  42.657  41.539  0.00  0.00            
ATOM   1099  HB2 HIE X  67      38.829  42.602  42.322  0.00  0.00            
ATOM   1100  HB3 HIE X  67      37.831  41.669  41.147  0.00  0.00            
ATOM   1101  CG  HIE X  67      38.697  43.503  40.417  0.00  0.00            
ATOM   1102  ND1 HIE X  67      39.442  42.917  39.331  0.00  0.00            
ATOM   1103  CE1 HIE X  67      40.092  43.914  38.716  0.00  0.00            
ATOM   1104  HE1 HIE X  67      40.677  43.839  37.811  0.00  0.00            
ATOM   1105  NE2 HIE X  67      39.767  45.159  39.223  0.00  0.00            
ATOM   1106  HE2 HIE X  67      39.784  46.029  38.710  0.00  0.00            
ATOM   1107  CD2 HIE X  67      38.887  44.867  40.262  0.00  0.00            
ATOM   1108  HD2 HIE X  67      38.294  45.595  40.796  0.00  0.00            
ATOM   1109  C   HIE X  67      35.617  43.543  41.419  0.00  0.00            
ATOM   1110  O   HIE X  67      35.503  44.635  40.975  0.00  0.00            
ATOM   1111  N   GLN X  68      34.660  42.646  41.158  0.00  0.00            
ATOM   1112  H   GLN X  68      34.744  41.730  41.575  0.00  0.00            
ATOM   1113  CA  GLN X  68      33.486  43.015  40.405  0.00  0.00            
ATOM   1114  HA  GLN X  68      33.831  43.305  39.413  0.00  0.00            
ATOM   1115  CB  GLN X  68      32.567  41.729  40.218  0.00  0.00            
ATOM   1116  HB2 GLN X  68      32.483  41.247  41.192  0.00  0.00            
ATOM   1117  HB3 GLN X  68      31.589  42.039  39.850  0.00  0.00            
ATOM   1118  CG  GLN X  68      33.083  40.634  39.275  0.00  0.00            
ATOM   1119  HG2 GLN X  68      32.871  40.871  38.233  0.00  0.00            
ATOM   1120  HG3 GLN X  68      34.143  40.439  39.439  0.00  0.00            
ATOM   1121  CD  GLN X  68      32.423  39.284  39.670  0.00  0.00            
ATOM   1122  OE1 GLN X  68      31.372  38.883  39.139  0.00  0.00            
ATOM   1123  NE2 GLN X  68      32.980  38.614  40.671  0.00  0.00            
ATOM   1124 HE21 GLN X  68      32.727  37.638  40.720  0.00  0.00            
ATOM   1125 HE22 GLN X  68      33.794  39.057  41.073  0.00  0.00            
ATOM   1126  C   GLN X  68      32.659  44.103  41.082  0.00  0.00            
ATOM   1127  O   GLN X  68      32.309  45.035  40.397  0.00  0.00            
ATOM   1128  N   GLN X  69      32.377  44.042  42.376  0.00  0.00            
ATOM   1129  H   GLN X  69      32.919  43.388  42.924  0.00  0.00            
ATOM   1130  CA  GLN X  69      31.603  44.981  43.197  0.00  0.00            
ATOM   1131  HA  GLN X  69      30.591  45.024  42.796  0.00  0.00            
ATOM   1132  CB  GLN X  69      31.540  44.412  44.677  0.00  0.00            
ATOM   1133  HB2 GLN X  69      32.486  43.990  45.016  0.00  0.00            
ATOM   1134  HB3 GLN X  69      31.324  45.229  45.366  0.00  0.00            
ATOM   1135  CG  GLN X  69      30.382  43.431  44.804  0.00  0.00            
ATOM   1136  HG2 GLN X  69      29.560  43.623  44.116  0.00  0.00            
ATOM   1137  HG3 GLN X  69      30.793  42.443  44.594  0.00  0.00            
ATOM   1138  CD  GLN X  69      29.847  43.489  46.186  0.00  0.00            
ATOM   1139  OE1 GLN X  69      30.555  43.566  47.161  0.00  0.00            
ATOM   1140  NE2 GLN X  69      28.586  43.314  46.383  0.00  0.00            
ATOM   1141 HE21 GLN X  69      28.165  43.384  47.299  0.00  0.00            
ATOM   1142 HE22 GLN X  69      28.054  43.159  45.539  0.00  0.00            
ATOM   1143  C   GLN X  69      32.162  46.429  42.998  0.00  0.00            
ATOM   1144  O   GLN X  69      31.371  47.392  42.992  0.00  0.00            
ATOM   1145  N   LEU X  70      33.519  46.467  42.945  0.00  0.00            
ATOM   1146  H   LEU X  70      34.033  45.612  43.100  0.00  0.00            
ATOM   1147  CA  LEU X  70      34.230  47.794  42.828  0.00  0.00            
ATOM   1148  HA  LEU X  70      33.826  48.518  43.536  0.00  0.00            
ATOM   1149  CB  LEU X  70      35.705  47.572  43.219  0.00  0.00            
ATOM   1150  HB2 LEU X  70      36.090  46.634  42.818  0.00  0.00            
ATOM   1151  HB3 LEU X  70      36.367  48.293  42.739  0.00  0.00            
ATOM   1152  CG  LEU X  70      35.922  47.476  44.676  0.00  0.00            
ATOM   1153  HG  LEU X  70      35.177  46.738  44.973  0.00  0.00            
ATOM   1154  CD1 LEU X  70      37.282  46.910  45.114  0.00  0.00            
ATOM   1155 HD11 LEU X  70      38.004  47.675  44.829  0.00  0.00            
ATOM   1156 HD12 LEU X  70      37.361  46.849  46.199  0.00  0.00            
ATOM   1157 HD13 LEU X  70      37.522  45.971  44.614  0.00  0.00            
ATOM   1158  CD2 LEU X  70      35.602  48.793  45.485  0.00  0.00            
ATOM   1159 HD21 LEU X  70      35.798  48.631  46.544  0.00  0.00            
ATOM   1160 HD22 LEU X  70      36.227  49.607  45.116  0.00  0.00            
ATOM   1161 HD23 LEU X  70      34.564  49.124  45.517  0.00  0.00            
ATOM   1162  C   LEU X  70      34.278  48.313  41.305  0.00  0.00            
ATOM   1163  O   LEU X  70      33.938  49.487  41.161  0.00  0.00            
ATOM   1164  N   LEU X  71      34.600  47.401  40.361  0.00  0.00            
ATOM   1165  H   LEU X  71      34.466  46.423  40.574  0.00  0.00            
ATOM   1166  CA  LEU X  71      34.580  47.717  38.959  0.00  0.00            
ATOM   1167  HA  LEU X  71      35.335  48.476  38.754  0.00  0.00            
ATOM   1168  CB  LEU X  71      34.939  46.430  38.190  0.00  0.00            
ATOM   1169  HB2 LEU X  71      35.688  45.883  38.762  0.00  0.00            
ATOM   1170  HB3 LEU X  71      34.125  45.709  38.112  0.00  0.00            
ATOM   1171  CG  LEU X  71      35.574  46.844  36.869  0.00  0.00            
ATOM   1172  HG  LEU X  71      35.597  47.926  36.740  0.00  0.00            
ATOM   1173  CD1 LEU X  71      36.918  46.455  36.740  0.00  0.00            
ATOM   1174 HD11 LEU X  71      37.026  45.372  36.807  0.00  0.00            
ATOM   1175 HD12 LEU X  71      37.451  46.847  35.874  0.00  0.00            
ATOM   1176 HD13 LEU X  71      37.423  46.929  37.582  0.00  0.00            
ATOM   1177  CD2 LEU X  71      34.732  46.463  35.672  0.00  0.00            
ATOM   1178 HD21 LEU X  71      33.900  47.160  35.572  0.00  0.00            
ATOM   1179 HD22 LEU X  71      35.331  46.432  34.761  0.00  0.00            
ATOM   1180 HD23 LEU X  71      34.401  45.425  35.641  0.00  0.00            
ATOM   1181  C   LEU X  71      33.203  48.236  38.466  0.00  0.00            
ATOM   1182  O   LEU X  71      33.162  49.108  37.596  0.00  0.00            
ATOM   1183  N   PHE X  72      32.141  47.668  39.099  0.00  0.00            
ATOM   1184  H   PHE X  72      32.359  46.904  39.722  0.00  0.00            
ATOM   1185  CA  PHE X  72      30.771  48.074  38.948  0.00  0.00            
ATOM   1186  HA  PHE X  72      30.520  48.070  37.888  0.00  0.00            
ATOM   1187  CB  PHE X  72      29.956  46.965  39.708  0.00  0.00            
ATOM   1188  HB2 PHE X  72      30.127  45.997  39.238  0.00  0.00            
ATOM   1189  HB3 PHE X  72      30.256  46.897  40.753  0.00  0.00            
ATOM   1190  CG  PHE X  72      28.473  47.210  39.816  0.00  0.00            
ATOM   1191  CD1 PHE X  72      27.556  46.634  38.954  0.00  0.00            
ATOM   1192  HD1 PHE X  72      27.757  45.966  38.130  0.00  0.00            
ATOM   1193  CE1 PHE X  72      26.174  47.067  39.037  0.00  0.00            
ATOM   1194  HE1 PHE X  72      25.470  46.624  38.348  0.00  0.00            
ATOM   1195  CZ  PHE X  72      25.739  47.846  40.076  0.00  0.00            
ATOM   1196  HZ  PHE X  72      24.683  48.066  40.124  0.00  0.00            
ATOM   1197  CE2 PHE X  72      26.618  48.248  41.005  0.00  0.00            
ATOM   1198  HE2 PHE X  72      26.371  49.072  41.658  0.00  0.00            
ATOM   1199  CD2 PHE X  72      28.031  47.884  40.979  0.00  0.00            
ATOM   1200  HD2 PHE X  72      28.743  48.309  41.671  0.00  0.00            
ATOM   1201  C   PHE X  72      30.530  49.507  39.507  0.00  0.00            
ATOM   1202  O   PHE X  72      29.751  50.227  38.930  0.00  0.00            
ATOM   1203  N   LYS X  73      31.087  49.849  40.728  0.00  0.00            
ATOM   1204  H   LYS X  73      31.714  49.208  41.193  0.00  0.00            
ATOM   1205  CA  LYS X  73      30.704  51.162  41.460  0.00  0.00            
ATOM   1206  HA  LYS X  73      29.647  51.379  41.302  0.00  0.00            
ATOM   1207  CB  LYS X  73      31.154  51.096  42.943  0.00  0.00            
ATOM   1208  HB2 LYS X  73      30.744  50.132  43.244  0.00  0.00            
ATOM   1209  HB3 LYS X  73      32.213  51.037  43.195  0.00  0.00            
ATOM   1210  CG  LYS X  73      30.643  52.303  43.748  0.00  0.00            
ATOM   1211  HG2 LYS X  73      31.357  53.078  43.470  0.00  0.00            
ATOM   1212  HG3 LYS X  73      29.583  52.502  43.593  0.00  0.00            
ATOM   1213  CD  LYS X  73      30.843  52.097  45.310  0.00  0.00            
ATOM   1214  HD2 LYS X  73      29.910  51.791  45.783  0.00  0.00            
ATOM   1215  HD3 LYS X  73      31.489  51.242  45.510  0.00  0.00            
ATOM   1216  CE  LYS X  73      31.325  53.312  46.118  0.00  0.00            
ATOM   1217  HE2 LYS X  73      32.091  52.966  46.812  0.00  0.00            
ATOM   1218  HE3 LYS X  73      31.710  54.081  45.448  0.00  0.00            
ATOM   1219  NZ  LYS X  73      30.164  53.947  46.870  0.00  0.00            
ATOM   1220  HZ1 LYS X  73      29.354  54.146  46.301  0.00  0.00            
ATOM   1221  HZ2 LYS X  73      29.982  53.385  47.689  0.00  0.00            
ATOM   1222  HZ3 LYS X  73      30.536  54.780  47.302  0.00  0.00            
ATOM   1223  C   LYS X  73      31.396  52.270  40.712  0.00  0.00            
ATOM   1224  O   LYS X  73      30.829  53.305  40.434  0.00  0.00            
ATOM   1225  N   ALA X  74      32.737  52.010  40.344  0.00  0.00            
ATOM   1226  H   ALA X  74      33.032  51.062  40.528  0.00  0.00            
ATOM   1227  CA  ALA X  74      33.655  52.861  39.687  0.00  0.00            
ATOM   1228  HA  ALA X  74      33.799  53.706  40.361  0.00  0.00            
ATOM   1229  CB  ALA X  74      35.025  52.102  39.580  0.00  0.00            
ATOM   1230  HB1 ALA X  74      35.003  51.539  38.646  0.00  0.00            
ATOM   1231  HB2 ALA X  74      35.917  52.728  39.564  0.00  0.00            
ATOM   1232  HB3 ALA X  74      35.153  51.473  40.461  0.00  0.00            
ATOM   1233  C   ALA X  74      33.139  53.326  38.293  0.00  0.00            
ATOM   1234  O   ALA X  74      33.150  54.489  38.039  0.00  0.00            
ATOM   1235  N   ARG X  75      32.703  52.421  37.455  0.00  0.00            
ATOM   1236  H   ARG X  75      32.485  51.511  37.835  0.00  0.00            
ATOM   1237  CA  ARG X  75      32.240  52.650  36.023  0.00  0.00            
ATOM   1238  HA  ARG X  75      32.959  53.389  35.669  0.00  0.00            
ATOM   1239  CB  ARG X  75      32.368  51.401  35.168  0.00  0.00            
ATOM   1240  HB2 ARG X  75      32.362  51.662  34.109  0.00  0.00            
ATOM   1241  HB3 ARG X  75      33.373  51.000  35.303  0.00  0.00            
ATOM   1242  CG  ARG X  75      31.297  50.247  35.451  0.00  0.00            
ATOM   1243  HG2 ARG X  75      31.080  50.088  36.508  0.00  0.00            
ATOM   1244  HG3 ARG X  75      30.338  50.637  35.111  0.00  0.00            
ATOM   1245  CD  ARG X  75      31.634  49.038  34.658  0.00  0.00            
ATOM   1246  HD2 ARG X  75      32.423  49.179  33.919  0.00  0.00            
ATOM   1247  HD3 ARG X  75      32.022  48.253  35.307  0.00  0.00            
ATOM   1248  NE  ARG X  75      30.419  48.421  34.112  0.00  0.00            
ATOM   1249  HE  ARG X  75      29.613  48.156  34.660  0.00  0.00            
ATOM   1250  CZ  ARG X  75      30.224  48.163  32.859  0.00  0.00            
ATOM   1251  NH1 ARG X  75      31.228  48.122  32.042  0.00  0.00            
ATOM   1252 HH11 ARG X  75      32.146  48.515  32.194  0.00  0.00            
ATOM   1253 HH12 ARG X  75      30.923  48.351  31.107  0.00  0.00            
ATOM   1254  NH2 ARG X  75      29.152  47.549  32.425  0.00  0.00            
ATOM   1255 HH21 ARG X  75      28.856  47.705  31.472  0.00  0.00            
ATOM   1256 HH22 ARG X  75      28.427  47.183  33.025  0.00  0.00            
ATOM   1257  C   ARG X  75      30.846  53.296  35.915  0.00  0.00            
ATOM   1258  O   ARG X  75      30.570  54.056  35.036  0.00  0.00            
ATOM   1259  N   LEU X  76      30.095  53.130  36.944  0.00  0.00            
ATOM   1260  H   LEU X  76      30.315  52.427  37.635  0.00  0.00            
ATOM   1261  CA  LEU X  76      28.770  53.834  37.164  0.00  0.00            
ATOM   1262  HA  LEU X  76      28.235  53.681  36.227  0.00  0.00            
ATOM   1263  CB  LEU X  76      28.149  53.195  38.421  0.00  0.00            
ATOM   1264  HB2 LEU X  76      28.363  52.127  38.373  0.00  0.00            
ATOM   1265  HB3 LEU X  76      28.704  53.603  39.265  0.00  0.00            
ATOM   1266  CG  LEU X  76      26.674  53.325  38.758  0.00  0.00            
ATOM   1267  HG  LEU X  76      26.412  54.380  38.675  0.00  0.00            
ATOM   1268  CD1 LEU X  76      25.809  52.487  37.873  0.00  0.00            
ATOM   1269 HD11 LEU X  76      25.698  51.467  38.243  0.00  0.00            
ATOM   1270 HD12 LEU X  76      24.809  52.872  37.675  0.00  0.00            
ATOM   1271 HD13 LEU X  76      26.322  52.306  36.929  0.00  0.00            
ATOM   1272  CD2 LEU X  76      26.444  52.995  40.283  0.00  0.00            
ATOM   1273 HD21 LEU X  76      25.560  53.475  40.701  0.00  0.00            
ATOM   1274 HD22 LEU X  76      26.301  51.947  40.547  0.00  0.00            
ATOM   1275 HD23 LEU X  76      27.295  53.398  40.833  0.00  0.00            
ATOM   1276  C   LEU X  76      28.877  55.369  37.387  0.00  0.00            
ATOM   1277  O   LEU X  76      28.008  55.993  38.034  0.00  0.00            
ATOM   1278  N   GLN X  77      30.064  55.895  37.134  0.00  0.00            
ATOM   1279  H   GLN X  77      30.644  55.454  36.434  0.00  0.00            
ATOM   1280  CA  GLN X  77      30.797  56.984  37.832  0.00  0.00            
ATOM   1281  HA  GLN X  77      31.815  56.752  37.519  0.00  0.00            
ATOM   1282  CB  GLN X  77      30.535  58.297  37.143  0.00  0.00            
ATOM   1283  HB2 GLN X  77      29.464  58.445  37.279  0.00  0.00            
ATOM   1284  HB3 GLN X  77      31.016  59.142  37.634  0.00  0.00            
ATOM   1285  CG  GLN X  77      31.055  58.299  35.644  0.00  0.00            
ATOM   1286  HG2 GLN X  77      32.117  58.509  35.514  0.00  0.00            
ATOM   1287  HG3 GLN X  77      30.971  57.275  35.280  0.00  0.00            
ATOM   1288  CD  GLN X  77      30.390  59.307  34.792  0.00  0.00            
ATOM   1289  OE1 GLN X  77      29.247  59.211  34.447  0.00  0.00            
ATOM   1290  NE2 GLN X  77      30.929  60.513  34.966  0.00  0.00            
ATOM   1291 HE21 GLN X  77      30.505  61.244  34.414  0.00  0.00            
ATOM   1292 HE22 GLN X  77      31.932  60.562  35.079  0.00  0.00            
ATOM   1293  C   GLN X  77      30.788  56.986  39.345  0.00  0.00            
ATOM   1294  O   GLN X  77      31.494  57.847  39.912  0.00  0.00            
ATOM   1295  N   GLN X  78      29.994  56.181  40.080  0.00  0.00            
ATOM   1296  H   GLN X  78      29.273  55.720  39.543  0.00  0.00            
ATOM   1297  CA  GLN X  78      29.672  56.464  41.484  0.00  0.00            
ATOM   1298  HA  GLN X  78      29.253  57.465  41.580  0.00  0.00            
ATOM   1299  CB  GLN X  78      28.416  55.692  41.953  0.00  0.00            
ATOM   1300  HB2 GLN X  78      27.678  55.713  41.150  0.00  0.00            
ATOM   1301  HB3 GLN X  78      28.746  54.684  42.204  0.00  0.00            
ATOM   1302  CG  GLN X  78      27.630  56.335  43.135  0.00  0.00            
ATOM   1303  HG2 GLN X  78      27.982  57.331  43.407  0.00  0.00            
ATOM   1304  HG3 GLN X  78      26.566  56.346  42.900  0.00  0.00            
ATOM   1305  CD  GLN X  78      27.717  55.418  44.371  0.00  0.00            
ATOM   1306  OE1 GLN X  78      28.634  54.684  44.668  0.00  0.00            
ATOM   1307  NE2 GLN X  78      26.725  55.529  45.272  0.00  0.00            
ATOM   1308 HE21 GLN X  78      26.998  55.153  46.168  0.00  0.00            
ATOM   1309 HE22 GLN X  78      25.991  56.222  45.224  0.00  0.00            
ATOM   1310  C   GLN X  78      30.783  56.513  42.576  0.00  0.00            
ATOM   1311  O   GLN X  78      30.608  56.871  43.744  0.00  0.00            
ATOM   1312  N   GLN X  79      32.007  56.314  42.104  0.00  0.00            
ATOM   1313  H   GLN X  79      32.022  56.088  41.120  0.00  0.00            
ATOM   1314  CA  GLN X  79      33.263  56.653  42.810  0.00  0.00            
ATOM   1315  HA  GLN X  79      33.200  56.134  43.766  0.00  0.00            
ATOM   1316  CB  GLN X  79      34.524  56.049  42.194  0.00  0.00            
ATOM   1317  HB2 GLN X  79      35.353  56.339  42.840  0.00  0.00            
ATOM   1318  HB3 GLN X  79      34.321  54.979  42.177  0.00  0.00            
ATOM   1319  CG  GLN X  79      34.852  56.481  40.692  0.00  0.00            
ATOM   1320  HG2 GLN X  79      33.973  56.435  40.050  0.00  0.00            
ATOM   1321  HG3 GLN X  79      35.175  57.518  40.777  0.00  0.00            
ATOM   1322  CD  GLN X  79      35.998  55.752  40.054  0.00  0.00            
ATOM   1323  OE1 GLN X  79      36.683  54.986  40.706  0.00  0.00            
ATOM   1324  NE2 GLN X  79      36.165  55.967  38.748  0.00  0.00            
ATOM   1325 HE21 GLN X  79      36.795  55.414  38.184  0.00  0.00            
ATOM   1326 HE22 GLN X  79      35.666  56.631  38.173  0.00  0.00            
ATOM   1327  C   GLN X  79      33.343  58.207  43.067  0.00  0.00            
ATOM   1328  O   GLN X  79      34.104  58.623  43.972  0.00  0.00            
ATOM   1329  N   GLN X  80      32.681  59.022  42.159  0.00  0.00            
ATOM   1330  H   GLN X  80      32.266  58.641  41.321  0.00  0.00            
ATOM   1331  CA  GLN X  80      32.846  60.392  42.263  0.00  0.00            
ATOM   1332  HA  GLN X  80      33.884  60.620  42.503  0.00  0.00            
ATOM   1333  CB  GLN X  80      32.267  60.856  40.942  0.00  0.00            
ATOM   1334  HB2 GLN X  80      31.345  60.308  40.751  0.00  0.00            
ATOM   1335  HB3 GLN X  80      31.949  61.897  41.000  0.00  0.00            
ATOM   1336  CG  GLN X  80      33.318  60.701  39.743  0.00  0.00            
ATOM   1337  HG2 GLN X  80      34.316  61.019  40.047  0.00  0.00            
ATOM   1338  HG3 GLN X  80      33.407  59.700  39.322  0.00  0.00            
ATOM   1339  CD  GLN X  80      33.088  61.595  38.542  0.00  0.00            
ATOM   1340  OE1 GLN X  80      32.534  62.694  38.530  0.00  0.00            
ATOM   1341  NE2 GLN X  80      33.522  61.090  37.459  0.00  0.00            
ATOM   1342 HE21 GLN X  80      33.562  61.564  36.568  0.00  0.00            
ATOM   1343 HE22 GLN X  80      34.149  60.323  37.655  0.00  0.00            
ATOM   1344  C   GLN X  80      31.956  60.929  43.439  0.00  0.00            
ATOM   1345  O   GLN X  80      30.845  60.416  43.641  0.00  0.00            
ATOM   1346  N   ALA X  81      32.345  62.087  43.995  0.00  0.00            
ATOM   1347  H   ALA X  81      33.032  62.592  43.454  0.00  0.00            
ATOM   1348  CA  ALA X  81      31.606  62.772  45.082  0.00  0.00            
ATOM   1349  HA  ALA X  81      31.710  62.159  45.977  0.00  0.00            
ATOM   1350  CB  ALA X  81      32.340  64.096  45.386  0.00  0.00            
ATOM   1351  HB1 ALA X  81      32.252  64.859  44.612  0.00  0.00            
ATOM   1352  HB2 ALA X  81      31.980  64.657  46.248  0.00  0.00            
ATOM   1353  HB3 ALA X  81      33.412  63.909  45.456  0.00  0.00            
ATOM   1354  C   ALA X  81      30.102  62.993  44.857  0.00  0.00            
ATOM   1355  O   ALA X  81      29.313  62.654  45.713  0.00  0.00            
ATOM   1356  N   GLN X  82      29.818  63.574  43.713  0.00  0.00            
ATOM   1357  H   GLN X  82      30.601  63.890  43.159  0.00  0.00            
ATOM   1358  CA  GLN X  82      28.388  63.795  43.136  0.00  0.00            
ATOM   1359  HA  GLN X  82      27.811  64.273  43.927  0.00  0.00            
ATOM   1360  CB  GLN X  82      28.516  64.716  41.926  0.00  0.00            
ATOM   1361  HB2 GLN X  82      29.339  64.520  41.239  0.00  0.00            
ATOM   1362  HB3 GLN X  82      27.586  64.722  41.358  0.00  0.00            
ATOM   1363  CG  GLN X  82      28.699  66.087  42.645  0.00  0.00            
ATOM   1364  HG2 GLN X  82      27.813  66.476  43.147  0.00  0.00            
ATOM   1365  HG3 GLN X  82      29.538  65.930  43.323  0.00  0.00            
ATOM   1366  CD  GLN X  82      28.932  67.222  41.623  0.00  0.00            
ATOM   1367  OE1 GLN X  82      29.952  67.451  41.030  0.00  0.00            
ATOM   1368  NE2 GLN X  82      27.884  67.621  40.980  0.00  0.00            
ATOM   1369 HE21 GLN X  82      28.065  68.382  40.341  0.00  0.00            
ATOM   1370 HE22 GLN X  82      26.926  67.442  41.245  0.00  0.00            
ATOM   1371  C   GLN X  82      27.605  62.490  42.917  0.00  0.00            
ATOM   1372  O   GLN X  82      26.377  62.563  42.703  0.00  0.00            
ATOM   1373  N   SER X  85      27.309  61.191  37.442  0.00  0.00            
ATOM   1374  H   SER X  85      27.182  60.273  37.844  0.00  0.00            
ATOM   1375  CA  SER X  85      26.281  61.497  36.452  0.00  0.00            
ATOM   1376  HA  SER X  85      26.199  62.582  36.398  0.00  0.00            
ATOM   1377  CB  SER X  85      26.726  60.854  35.043  0.00  0.00            
ATOM   1378  HB2 SER X  85      26.152  61.215  34.189  0.00  0.00            
ATOM   1379  HB3 SER X  85      27.697  61.225  34.714  0.00  0.00            
ATOM   1380  OG  SER X  85      26.668  59.484  35.166  0.00  0.00            
ATOM   1381  HG  SER X  85      27.541  59.254  34.841  0.00  0.00            
ATOM   1382  C   SER X  85      24.845  60.991  36.769  0.00  0.00            
ATOM   1383  O   SER X  85      24.611  60.403  37.842  0.00  0.00            
ATOM   1384  N   THR X  86      23.928  61.224  35.800  0.00  0.00            
ATOM   1385  H   THR X  86      24.234  61.648  34.936  0.00  0.00            
ATOM   1386  CA  THR X  86      22.494  60.752  35.941  0.00  0.00            
ATOM   1387  HA  THR X  86      22.050  61.062  36.887  0.00  0.00            
ATOM   1388  CB  THR X  86      21.645  61.524  34.836  0.00  0.00            
ATOM   1389  HB  THR X  86      21.796  61.037  33.873  0.00  0.00            
ATOM   1390  CG2 THR X  86      20.147  61.456  35.195  0.00  0.00            
ATOM   1391 HG21 THR X  86      19.957  61.894  36.174  0.00  0.00            
ATOM   1392 HG22 THR X  86      19.623  62.131  34.519  0.00  0.00            
ATOM   1393 HG23 THR X  86      19.759  60.440  35.111  0.00  0.00            
ATOM   1394  OG1 THR X  86      21.926  62.894  34.771  0.00  0.00            
ATOM   1395  HG1 THR X  86      22.787  62.934  34.348  0.00  0.00            
ATOM   1396  C   THR X  86      22.291  59.315  35.898  0.00  0.00            
ATOM   1397  O   THR X  86      21.264  58.844  36.483  0.00  0.00            
ATOM   1398  N   ASP X  87      23.307  58.633  35.440  0.00  0.00            
ATOM   1399  H   ASP X  87      24.104  59.155  35.103  0.00  0.00            
ATOM   1400  CA  ASP X  87      23.653  57.253  35.787  0.00  0.00            
ATOM   1401  HA  ASP X  87      22.793  56.608  35.605  0.00  0.00            
ATOM   1402  CB  ASP X  87      24.766  56.572  34.952  0.00  0.00            
ATOM   1403  HB2 ASP X  87      25.691  57.106  35.169  0.00  0.00            
ATOM   1404  HB3 ASP X  87      24.724  55.518  35.229  0.00  0.00            
ATOM   1405  CG  ASP X  87      24.534  56.512  33.416  0.00  0.00            
ATOM   1406  OD1 ASP X  87      25.539  56.518  32.620  0.00  0.00            
ATOM   1407  OD2 ASP X  87      23.350  56.365  33.005  0.00  0.00            
ATOM   1408  C   ASP X  87      23.944  56.775  37.245  0.00  0.00            
ATOM   1409  O   ASP X  87      23.605  55.683  37.682  0.00  0.00            
ATOM   1410  N   SER X  88      24.617  57.584  38.037  0.00  0.00            
ATOM   1411  H   SER X  88      24.981  58.418  37.600  0.00  0.00            
ATOM   1412  CA  SER X  88      25.117  57.196  39.388  0.00  0.00            
ATOM   1413  HA  SER X  88      25.617  56.237  39.250  0.00  0.00            
ATOM   1414  CB  SER X  88      26.165  58.197  39.933  0.00  0.00            
ATOM   1415  HB2 SER X  88      25.636  59.084  40.283  0.00  0.00            
ATOM   1416  HB3 SER X  88      26.630  57.685  40.776  0.00  0.00            
ATOM   1417  OG  SER X  88      27.167  58.441  39.116  0.00  0.00            
ATOM   1418  HG  SER X  88      27.444  57.614  38.715  0.00  0.00            
ATOM   1419  C   SER X  88      24.021  56.981  40.528  0.00  0.00            
ATOM   1420  O   SER X  88      24.216  57.238  41.693  0.00  0.00            
ATOM   1421  N   THR X  89      22.797  56.702  40.113  0.00  0.00            
ATOM   1422  H   THR X  89      22.665  56.355  39.174  0.00  0.00            
ATOM   1423  CA  THR X  89      21.598  56.867  40.999  0.00  0.00            
ATOM   1424  HA  THR X  89      21.641  57.904  41.329  0.00  0.00            
ATOM   1425  CB  THR X  89      20.318  56.877  40.161  0.00  0.00            
ATOM   1426  HB  THR X  89      20.226  57.794  39.580  0.00  0.00            
ATOM   1427  CG2 THR X  89      20.195  55.619  39.236  0.00  0.00            
ATOM   1428 HG21 THR X  89      20.763  54.724  39.494  0.00  0.00            
ATOM   1429 HG22 THR X  89      19.121  55.444  39.179  0.00  0.00            
ATOM   1430 HG23 THR X  89      20.592  55.845  38.246  0.00  0.00            
ATOM   1431  OG1 THR X  89      19.083  56.897  41.026  0.00  0.00            
ATOM   1432  HG1 THR X  89      18.385  57.196  40.438  0.00  0.00            
ATOM   1433  C   THR X  89      21.489  55.757  42.077  0.00  0.00            
ATOM   1434  O   THR X  89      22.258  54.772  42.003  0.00  0.00            
ATOM   1435  N   PRO X  90      20.746  55.967  43.254  0.00  0.00            
ATOM   1436  CD  PRO X  90      20.652  57.211  43.990  0.00  0.00            
ATOM   1437  HD2 PRO X  90      19.647  57.622  43.889  0.00  0.00            
ATOM   1438  HD3 PRO X  90      21.397  57.923  43.635  0.00  0.00            
ATOM   1439  CG  PRO X  90      20.825  56.660  45.428  0.00  0.00            
ATOM   1440  HG2 PRO X  90      20.599  57.359  46.234  0.00  0.00            
ATOM   1441  HG3 PRO X  90      21.837  56.318  45.644  0.00  0.00            
ATOM   1442  CB  PRO X  90      19.998  55.304  45.415  0.00  0.00            
ATOM   1443  HB2 PRO X  90      18.937  55.553  45.388  0.00  0.00            
ATOM   1444  HB3 PRO X  90      20.363  54.547  46.109  0.00  0.00            
ATOM   1445  CA  PRO X  90      20.389  54.792  44.066  0.00  0.00            
ATOM   1446  HA  PRO X  90      21.302  54.214  44.204  0.00  0.00            
ATOM   1447  C   PRO X  90      19.365  53.807  43.449  0.00  0.00            
ATOM   1448  O   PRO X  90      19.196  52.655  43.816  0.00  0.00            
ATOM   1449  N   MET X  91      18.594  54.339  42.498  0.00  0.00            
ATOM   1450  H   MET X  91      18.757  55.311  42.278  0.00  0.00            
ATOM   1451  CA  MET X  91      17.384  53.657  41.947  0.00  0.00            
ATOM   1452  HA  MET X  91      16.976  52.863  42.573  0.00  0.00            
ATOM   1453  CB  MET X  91      16.286  54.662  41.821  0.00  0.00            
ATOM   1454  HB2 MET X  91      16.613  55.580  41.333  0.00  0.00            
ATOM   1455  HB3 MET X  91      15.402  54.272  41.316  0.00  0.00            
ATOM   1456  CG  MET X  91      15.645  55.096  43.155  0.00  0.00            
ATOM   1457  HG2 MET X  91      14.769  54.484  43.372  0.00  0.00            
ATOM   1458  HG3 MET X  91      16.393  54.949  43.934  0.00  0.00            
ATOM   1459  SD  MET X  91      15.040  56.785  43.181  0.00  0.00            
ATOM   1460  CE  MET X  91      16.339  57.527  44.208  0.00  0.00            
ATOM   1461  HE1 MET X  91      16.014  58.424  44.736  0.00  0.00            
ATOM   1462  HE2 MET X  91      16.650  56.740  44.895  0.00  0.00            
ATOM   1463  HE3 MET X  91      17.099  57.952  43.552  0.00  0.00            
ATOM   1464  C   MET X  91      17.727  52.943  40.659  0.00  0.00            
ATOM   1465  O   MET X  91      16.885  52.786  39.811  0.00  0.00            
ATOM   1466  N   PHE X  92      18.962  52.407  40.495  0.00  0.00            
ATOM   1467  H   PHE X  92      19.446  52.186  41.353  0.00  0.00            
ATOM   1468  CA  PHE X  92      19.161  51.359  39.442  0.00  0.00            
ATOM   1469  HA  PHE X  92      18.690  51.628  38.497  0.00  0.00            
ATOM   1470  CB  PHE X  92      20.656  51.205  39.184  0.00  0.00            
ATOM   1471  HB2 PHE X  92      20.746  50.451  38.403  0.00  0.00            
ATOM   1472  HB3 PHE X  92      21.083  52.136  38.810  0.00  0.00            
ATOM   1473  CG  PHE X  92      21.526  50.655  40.248  0.00  0.00            
ATOM   1474  CD1 PHE X  92      21.995  51.616  41.171  0.00  0.00            
ATOM   1475  HD1 PHE X  92      21.511  52.575  41.060  0.00  0.00            
ATOM   1476  CE1 PHE X  92      22.664  51.283  42.397  0.00  0.00            
ATOM   1477  HE1 PHE X  92      22.853  51.999  43.183  0.00  0.00            
ATOM   1478  CZ  PHE X  92      22.929  49.876  42.480  0.00  0.00            
ATOM   1479  HZ  PHE X  92      23.318  49.615  43.453  0.00  0.00            
ATOM   1480  CE2 PHE X  92      22.754  48.940  41.477  0.00  0.00            
ATOM   1481  HE2 PHE X  92      23.198  47.955  41.498  0.00  0.00            
ATOM   1482  CD2 PHE X  92      21.996  49.342  40.374  0.00  0.00            
ATOM   1483  HD2 PHE X  92      21.611  48.678  39.614  0.00  0.00            
ATOM   1484  C   PHE X  92      18.540  50.029  39.993  0.00  0.00            
ATOM   1485  O   PHE X  92      18.905  49.398  40.979  0.00  0.00            
ATOM   1486  N   GLU X  93      17.602  49.598  39.217  0.00  0.00            
ATOM   1487  H   GLU X  93      17.566  49.892  38.251  0.00  0.00            
ATOM   1488  CA  GLU X  93      16.724  48.466  39.560  0.00  0.00            
ATOM   1489  HA  GLU X  93      16.797  48.388  40.645  0.00  0.00            
ATOM   1490  CB  GLU X  93      15.277  48.793  39.155  0.00  0.00            
ATOM   1491  HB2 GLU X  93      14.935  49.691  39.668  0.00  0.00            
ATOM   1492  HB3 GLU X  93      15.355  49.019  38.091  0.00  0.00            
ATOM   1493  CG  GLU X  93      14.249  47.733  39.329  0.00  0.00            
ATOM   1494  HG2 GLU X  93      14.598  46.844  38.803  0.00  0.00            
ATOM   1495  HG3 GLU X  93      14.065  47.496  40.377  0.00  0.00            
ATOM   1496  CD  GLU X  93      12.916  48.139  38.675  0.00  0.00            
ATOM   1497  OE1 GLU X  93      12.951  48.875  37.637  0.00  0.00            
ATOM   1498  OE2 GLU X  93      11.799  47.851  39.143  0.00  0.00            
ATOM   1499  C   GLU X  93      17.272  47.187  38.786  0.00  0.00            
ATOM   1500  O   GLU X  93      17.918  46.396  39.453  0.00  0.00            
ATOM   1501  N   TYR X  94      17.036  47.036  37.501  0.00  0.00            
ATOM   1502  H   TYR X  94      16.416  47.744  37.136  0.00  0.00            
ATOM   1503  CA  TYR X  94      17.417  45.922  36.691  0.00  0.00            
ATOM   1504  HA  TYR X  94      16.946  45.026  37.097  0.00  0.00            
ATOM   1505  CB  TYR X  94      17.063  46.223  35.287  0.00  0.00            
ATOM   1506  HB2 TYR X  94      16.013  46.503  35.379  0.00  0.00            
ATOM   1507  HB3 TYR X  94      17.635  47.005  34.787  0.00  0.00            
ATOM   1508  CG  TYR X  94      17.168  45.023  34.384  0.00  0.00            
ATOM   1509  CD1 TYR X  94      16.100  44.136  34.132  0.00  0.00            
ATOM   1510  HD1 TYR X  94      15.321  44.123  34.880  0.00  0.00            
ATOM   1511  CE1 TYR X  94      16.200  43.139  33.153  0.00  0.00            
ATOM   1512  HE1 TYR X  94      15.525  42.300  33.238  0.00  0.00            
ATOM   1513  CZ  TYR X  94      17.343  42.986  32.337  0.00  0.00            
ATOM   1514  OH  TYR X  94      17.427  41.972  31.472  0.00  0.00            
ATOM   1515  HH  TYR X  94      16.674  41.378  31.422  0.00  0.00            
ATOM   1516  CE2 TYR X  94      18.399  43.869  32.605  0.00  0.00            
ATOM   1517  HE2 TYR X  94      19.254  44.009  31.961  0.00  0.00            
ATOM   1518  CD2 TYR X  94      18.399  44.922  33.646  0.00  0.00            
ATOM   1519  HD2 TYR X  94      19.135  45.712  33.651  0.00  0.00            
ATOM   1520  C   TYR X  94      18.933  45.746  36.638  0.00  0.00            
ATOM   1521  O   TYR X  94      19.424  44.626  36.818  0.00  0.00            
ATOM   1522  N   GLU X  95      19.670  46.806  36.209  0.00  0.00            
ATOM   1523  H   GLU X  95      19.148  47.561  35.787  0.00  0.00            
ATOM   1524  CA  GLU X  95      21.061  46.679  35.867  0.00  0.00            
ATOM   1525  HA  GLU X  95      21.113  45.758  35.286  0.00  0.00            
ATOM   1526  CB  GLU X  95      21.499  47.824  34.998  0.00  0.00            
ATOM   1527  HB2 GLU X  95      22.416  47.487  34.515  0.00  0.00            
ATOM   1528  HB3 GLU X  95      20.833  47.912  34.140  0.00  0.00            
ATOM   1529  CG  GLU X  95      21.773  49.162  35.725  0.00  0.00            
ATOM   1530  HG2 GLU X  95      20.915  49.417  36.348  0.00  0.00            
ATOM   1531  HG3 GLU X  95      22.665  49.137  36.351  0.00  0.00            
ATOM   1532  CD  GLU X  95      21.989  50.337  34.747  0.00  0.00            
ATOM   1533  OE1 GLU X  95      21.793  50.119  33.536  0.00  0.00            
ATOM   1534  OE2 GLU X  95      22.628  51.338  35.093  0.00  0.00            
ATOM   1535  C   GLU X  95      22.059  46.423  37.042  0.00  0.00            
ATOM   1536  O   GLU X  95      23.303  46.502  36.953  0.00  0.00            
ATOM   1537  N   ASN X  96      21.554  46.212  38.244  0.00  0.00            
ATOM   1538  H   ASN X  96      20.596  46.521  38.327  0.00  0.00            
ATOM   1539  CA  ASN X  96      22.247  45.538  39.334  0.00  0.00            
ATOM   1540  HA  ASN X  96      23.029  46.232  39.644  0.00  0.00            
ATOM   1541  CB  ASN X  96      21.340  45.470  40.589  0.00  0.00            
ATOM   1542  HB2 ASN X  96      20.848  46.429  40.754  0.00  0.00            
ATOM   1543  HB3 ASN X  96      20.646  44.631  40.545  0.00  0.00            
ATOM   1544  CG  ASN X  96      22.038  45.243  41.932  0.00  0.00            
ATOM   1545  OD1 ASN X  96      23.222  45.234  41.995  0.00  0.00            
ATOM   1546  ND2 ASN X  96      21.285  45.131  43.031  0.00  0.00            
ATOM   1547 HD21 ASN X  96      21.672  45.246  43.957  0.00  0.00            
ATOM   1548 HD22 ASN X  96      20.278  45.204  43.023  0.00  0.00            
ATOM   1549  C   ASN X  96      23.084  44.255  38.954  0.00  0.00            
ATOM   1550  O   ASN X  96      22.624  43.418  38.097  0.00  0.00            
ATOM   1551  N   LEU X  97      24.289  44.038  39.605  0.00  0.00            
ATOM   1552  H   LEU X  97      24.478  44.598  40.424  0.00  0.00            
ATOM   1553  CA  LEU X  97      25.302  43.057  39.323  0.00  0.00            
ATOM   1554  HA  LEU X  97      25.679  43.151  38.305  0.00  0.00            
ATOM   1555  CB  LEU X  97      26.552  43.349  40.240  0.00  0.00            
ATOM   1556  HB2 LEU X  97      26.812  44.369  39.960  0.00  0.00            
ATOM   1557  HB3 LEU X  97      26.311  43.283  41.301  0.00  0.00            
ATOM   1558  CG  LEU X  97      27.796  42.441  40.310  0.00  0.00            
ATOM   1559  HG  LEU X  97      27.559  41.501  40.807  0.00  0.00            
ATOM   1560  CD1 LEU X  97      28.470  42.147  38.983  0.00  0.00            
ATOM   1561 HD11 LEU X  97      27.942  41.467  38.315  0.00  0.00            
ATOM   1562 HD12 LEU X  97      28.721  43.068  38.457  0.00  0.00            
ATOM   1563 HD13 LEU X  97      29.394  41.643  39.270  0.00  0.00            
ATOM   1564  CD2 LEU X  97      28.825  43.219  41.142  0.00  0.00            
ATOM   1565 HD21 LEU X  97      28.272  43.796  41.883  0.00  0.00            
ATOM   1566 HD22 LEU X  97      29.507  42.612  41.738  0.00  0.00            
ATOM   1567 HD23 LEU X  97      29.328  43.924  40.481  0.00  0.00            
ATOM   1568  C   LEU X  97      24.834  41.574  39.455  0.00  0.00            
ATOM   1569  O   LEU X  97      24.342  41.226  40.538  0.00  0.00            
ATOM   1570  N   GLU X  98      25.095  40.728  38.466  0.00  0.00            
ATOM   1571  H   GLU X  98      25.766  41.009  37.765  0.00  0.00            
ATOM   1572  CA  GLU X  98      24.905  39.297  38.555  0.00  0.00            
ATOM   1573  HA  GLU X  98      24.732  39.146  39.621  0.00  0.00            
ATOM   1574  CB  GLU X  98      23.588  38.817  37.972  0.00  0.00            
ATOM   1575  HB2 GLU X  98      23.606  37.730  37.895  0.00  0.00            
ATOM   1576  HB3 GLU X  98      22.745  38.908  38.656  0.00  0.00            
ATOM   1577  CG  GLU X  98      23.119  39.431  36.665  0.00  0.00            
ATOM   1578  HG2 GLU X  98      23.998  39.798  36.135  0.00  0.00            
ATOM   1579  HG3 GLU X  98      22.777  38.549  36.124  0.00  0.00            
ATOM   1580  CD  GLU X  98      21.981  40.486  36.652  0.00  0.00            
ATOM   1581  OE1 GLU X  98      21.186  40.386  37.594  0.00  0.00            
ATOM   1582  OE2 GLU X  98      21.757  41.184  35.648  0.00  0.00            
ATOM   1583  C   GLU X  98      26.018  38.382  37.991  0.00  0.00            
ATOM   1584  O   GLU X  98      27.078  38.866  37.667  0.00  0.00            
ATOM   1585  N   ASP X  99      25.899  37.064  38.222  0.00  0.00            
ATOM   1586  H   ASP X  99      25.032  36.658  38.544  0.00  0.00            
ATOM   1587  CA  ASP X  99      26.829  36.000  38.082  0.00  0.00            
ATOM   1588  HA  ASP X  99      27.802  36.339  37.726  0.00  0.00            
ATOM   1589  CB  ASP X  99      27.013  35.283  39.435  0.00  0.00            
ATOM   1590  HB2 ASP X  99      27.825  34.635  39.105  0.00  0.00            
ATOM   1591  HB3 ASP X  99      27.452  35.893  40.224  0.00  0.00            
ATOM   1592  CG  ASP X  99      25.924  34.340  39.908  0.00  0.00            
ATOM   1593  OD1 ASP X  99      24.704  34.561  39.672  0.00  0.00            
ATOM   1594  OD2 ASP X  99      26.262  33.371  40.612  0.00  0.00            
ATOM   1595  C   ASP X  99      26.208  34.958  37.098  0.00  0.00            
ATOM   1596  O   ASP X  99      25.095  35.086  36.631  0.00  0.00            
ATOM   1597  N   ASN X 100      27.028  34.023  36.684  0.00  0.00            
ATOM   1598  H   ASN X 100      28.000  34.296  36.638  0.00  0.00            
ATOM   1599  CA  ASN X 100      26.810  32.858  35.832  0.00  0.00            
ATOM   1600  HA  ASN X 100      25.933  32.352  36.236  0.00  0.00            
ATOM   1601  CB  ASN X 100      26.533  33.329  34.362  0.00  0.00            
ATOM   1602  HB2 ASN X 100      25.647  33.960  34.290  0.00  0.00            
ATOM   1603  HB3 ASN X 100      27.432  33.835  34.010  0.00  0.00            
ATOM   1604  CG  ASN X 100      26.329  32.190  33.374  0.00  0.00            
ATOM   1605  OD1 ASN X 100      26.899  31.948  32.322  0.00  0.00            
ATOM   1606  ND2 ASN X 100      25.377  31.361  33.652  0.00  0.00            
ATOM   1607 HD21 ASN X 100      24.924  30.840  32.915  0.00  0.00            
ATOM   1608 HD22 ASN X 100      25.051  31.274  34.604  0.00  0.00            
ATOM   1609  C   ASN X 100      28.100  31.883  35.780  0.00  0.00            
ATOM   1610  O   ASN X 100      29.024  32.063  35.020  0.00  0.00            
ATOM   1611  N   SER X 101      28.059  30.768  36.521  0.00  0.00            
ATOM   1612  H   SER X 101      27.394  30.809  37.280  0.00  0.00            
ATOM   1613  CA  SER X 101      29.037  29.661  36.522  0.00  0.00            
ATOM   1614  HA  SER X 101      29.807  29.864  37.266  0.00  0.00            
ATOM   1615  CB  SER X 101      28.410  28.344  37.120  0.00  0.00            
ATOM   1616  HB2 SER X 101      27.974  27.774  36.300  0.00  0.00            
ATOM   1617  HB3 SER X 101      29.195  27.771  37.613  0.00  0.00            
ATOM   1618  OG  SER X 101      27.306  28.551  38.069  0.00  0.00            
ATOM   1619  HG  SER X 101      27.398  27.923  38.790  0.00  0.00            
ATOM   1620  C   SER X 101      29.716  29.189  35.240  0.00  0.00            
ATOM   1621  O   SER X 101      30.933  28.942  35.218  0.00  0.00            
ATOM   1622  N   LYS X 102      29.001  29.265  34.111  0.00  0.00            
ATOM   1623  H   LYS X 102      28.010  29.380  34.270  0.00  0.00            
ATOM   1624  CA  LYS X 102      29.474  28.800  32.830  0.00  0.00            
ATOM   1625  HA  LYS X 102      30.104  27.914  32.912  0.00  0.00            
ATOM   1626  CB  LYS X 102      28.290  28.491  31.907  0.00  0.00            
ATOM   1627  HB2 LYS X 102      27.893  29.426  31.513  0.00  0.00            
ATOM   1628  HB3 LYS X 102      28.784  28.005  31.065  0.00  0.00            
ATOM   1629  CG  LYS X 102      27.186  27.651  32.423  0.00  0.00            
ATOM   1630  HG2 LYS X 102      27.639  26.881  33.048  0.00  0.00            
ATOM   1631  HG3 LYS X 102      26.531  28.260  33.046  0.00  0.00            
ATOM   1632  CD  LYS X 102      26.353  26.861  31.365  0.00  0.00            
ATOM   1633  HD2 LYS X 102      26.979  26.075  30.943  0.00  0.00            
ATOM   1634  HD3 LYS X 102      25.483  26.419  31.851  0.00  0.00            
ATOM   1635  CE  LYS X 102      25.866  27.747  30.252  0.00  0.00            
ATOM   1636  HE2 LYS X 102      24.842  27.972  30.549  0.00  0.00            
ATOM   1637  HE3 LYS X 102      26.401  28.681  30.085  0.00  0.00            
ATOM   1638  NZ  LYS X 102      25.884  27.073  28.983  0.00  0.00            
ATOM   1639  HZ1 LYS X 102      26.826  26.793  28.752  0.00  0.00            
ATOM   1640  HZ2 LYS X 102      25.185  26.346  28.935  0.00  0.00            
ATOM   1641  HZ3 LYS X 102      25.591  27.758  28.301  0.00  0.00            
ATOM   1642  C   LYS X 102      30.489  29.787  32.217  0.00  0.00            
ATOM   1643  O   LYS X 102      31.597  29.492  31.829  0.00  0.00            
ATOM   1644  N   GLU X 103      29.982  31.036  32.120  0.00  0.00            
ATOM   1645  H   GLU X 103      29.051  31.261  32.439  0.00  0.00            
ATOM   1646  CA  GLU X 103      30.762  32.243  31.816  0.00  0.00            
ATOM   1647  HA  GLU X 103      30.993  32.049  30.769  0.00  0.00            
ATOM   1648  CB  GLU X 103      30.001  33.500  31.992  0.00  0.00            
ATOM   1649  HB2 GLU X 103      29.094  33.415  31.393  0.00  0.00            
ATOM   1650  HB3 GLU X 103      29.584  33.783  32.958  0.00  0.00            
ATOM   1651  CG  GLU X 103      30.815  34.707  31.529  0.00  0.00            
ATOM   1652  HG2 GLU X 103      30.135  35.540  31.706  0.00  0.00            
ATOM   1653  HG3 GLU X 103      31.718  34.867  32.118  0.00  0.00            
ATOM   1654  CD  GLU X 103      31.081  34.838  30.034  0.00  0.00            
ATOM   1655  OE1 GLU X 103      30.769  33.999  29.147  0.00  0.00            
ATOM   1656  OE2 GLU X 103      31.872  35.770  29.599  0.00  0.00            
ATOM   1657  C   GLU X 103      32.095  32.246  32.532  0.00  0.00            
ATOM   1658  O   GLU X 103      33.163  32.325  31.914  0.00  0.00            
ATOM   1659  N   TRP X 104      31.963  32.175  33.900  0.00  0.00            
ATOM   1660  H   TRP X 104      31.076  32.117  34.380  0.00  0.00            
ATOM   1661  CA  TRP X 104      33.144  32.042  34.783  0.00  0.00            
ATOM   1662  HA  TRP X 104      33.927  32.784  34.627  0.00  0.00            
ATOM   1663  CB  TRP X 104      32.657  31.943  36.275  0.00  0.00            
ATOM   1664  HB2 TRP X 104      32.202  30.969  36.456  0.00  0.00            
ATOM   1665  HB3 TRP X 104      33.508  31.831  36.948  0.00  0.00            
ATOM   1666  CG  TRP X 104      31.852  33.156  36.826  0.00  0.00            
ATOM   1667  CD1 TRP X 104      31.650  34.310  36.176  0.00  0.00            
ATOM   1668  HD1 TRP X 104      31.847  34.482  35.129  0.00  0.00            
ATOM   1669  NE1 TRP X 104      30.689  35.051  36.796  0.00  0.00            
ATOM   1670  HE1 TRP X 104      30.292  35.918  36.464  0.00  0.00            
ATOM   1671  CE2 TRP X 104      30.672  34.636  38.132  0.00  0.00            
ATOM   1672  CZ2 TRP X 104      30.175  35.237  39.319  0.00  0.00            
ATOM   1673  HZ2 TRP X 104      29.659  36.183  39.256  0.00  0.00            
ATOM   1674  CH2 TRP X 104      30.192  34.493  40.496  0.00  0.00            
ATOM   1675  HH2 TRP X 104      29.745  34.915  41.383  0.00  0.00            
ATOM   1676  CZ3 TRP X 104      31.028  33.349  40.569  0.00  0.00            
ATOM   1677  HZ3 TRP X 104      31.259  32.852  41.499  0.00  0.00            
ATOM   1678  CE3 TRP X 104      31.576  32.759  39.391  0.00  0.00            
ATOM   1679  HE3 TRP X 104      32.284  31.949  39.488  0.00  0.00            
ATOM   1680  CD2 TRP X 104      31.437  33.395  38.196  0.00  0.00            
ATOM   1681  C   TRP X 104      34.113  30.896  34.433  0.00  0.00            
ATOM   1682  O   TRP X 104      35.289  31.075  33.962  0.00  0.00            
ATOM   1683  N   THR X 105      33.702  29.646  34.449  0.00  0.00            
ATOM   1684  H   THR X 105      32.749  29.498  34.750  0.00  0.00            
ATOM   1685  CA  THR X 105      34.479  28.367  34.182  0.00  0.00            
ATOM   1686  HA  THR X 105      35.319  28.440  34.873  0.00  0.00            
ATOM   1687  CB  THR X 105      33.796  27.041  34.490  0.00  0.00            
ATOM   1688  HB  THR X 105      34.378  26.162  34.210  0.00  0.00            
ATOM   1689  CG2 THR X 105      33.330  26.945  35.954  0.00  0.00            
ATOM   1690 HG21 THR X 105      32.505  26.242  36.071  0.00  0.00            
ATOM   1691 HG22 THR X 105      34.130  26.679  36.645  0.00  0.00            
ATOM   1692 HG23 THR X 105      33.013  27.880  36.417  0.00  0.00            
ATOM   1693  OG1 THR X 105      32.636  26.923  33.734  0.00  0.00            
ATOM   1694  HG1 THR X 105      31.968  27.514  34.091  0.00  0.00            
ATOM   1695  C   THR X 105      35.069  28.388  32.725  0.00  0.00            
ATOM   1696  O   THR X 105      36.025  27.677  32.415  0.00  0.00            
ATOM   1697  N   SER X 106      34.607  29.336  31.923  0.00  0.00            
ATOM   1698  H   SER X 106      33.952  29.960  32.372  0.00  0.00            
ATOM   1699  CA  SER X 106      35.047  29.473  30.489  0.00  0.00            
ATOM   1700  HA  SER X 106      35.450  28.483  30.274  0.00  0.00            
ATOM   1701  CB  SER X 106      33.885  29.693  29.493  0.00  0.00            
ATOM   1702  HB2 SER X 106      33.260  30.545  29.760  0.00  0.00            
ATOM   1703  HB3 SER X 106      34.293  30.005  28.531  0.00  0.00            
ATOM   1704  OG  SER X 106      33.028  28.548  29.429  0.00  0.00            
ATOM   1705  HG  SER X 106      32.286  28.666  30.027  0.00  0.00            
ATOM   1706  C   SER X 106      36.170  30.474  30.217  0.00  0.00            
ATOM   1707  O   SER X 106      37.098  30.161  29.492  0.00  0.00            
ATOM   1708  N   LEU X 107      36.119  31.600  30.954  0.00  0.00            
ATOM   1709  H   LEU X 107      35.266  31.724  31.481  0.00  0.00            
ATOM   1710  CA  LEU X 107      37.134  32.586  31.078  0.00  0.00            
ATOM   1711  HA  LEU X 107      37.288  33.084  30.121  0.00  0.00            
ATOM   1712  CB  LEU X 107      36.476  33.609  32.041  0.00  0.00            
ATOM   1713  HB2 LEU X 107      35.578  33.941  31.520  0.00  0.00            
ATOM   1714  HB3 LEU X 107      36.171  33.122  32.967  0.00  0.00            
ATOM   1715  CG  LEU X 107      37.478  34.737  32.380  0.00  0.00            
ATOM   1716  HG  LEU X 107      38.298  34.673  31.664  0.00  0.00            
ATOM   1717  CD1 LEU X 107      36.989  36.156  32.040  0.00  0.00            
ATOM   1718 HD11 LEU X 107      37.501  36.910  32.638  0.00  0.00            
ATOM   1719 HD12 LEU X 107      36.892  36.441  30.993  0.00  0.00            
ATOM   1720 HD13 LEU X 107      35.988  36.246  32.464  0.00  0.00            
ATOM   1721  CD2 LEU X 107      37.902  34.702  33.854  0.00  0.00            
ATOM   1722 HD21 LEU X 107      37.070  34.763  34.557  0.00  0.00            
ATOM   1723 HD22 LEU X 107      38.372  33.729  34.000  0.00  0.00            
ATOM   1724 HD23 LEU X 107      38.637  35.490  34.012  0.00  0.00            
ATOM   1725  C   LEU X 107      38.482  31.952  31.536  0.00  0.00            
ATOM   1726  O   LEU X 107      39.535  32.282  31.050  0.00  0.00            
ATOM   1727  N   PHE X 108      38.382  31.085  32.519  0.00  0.00            
ATOM   1728  H   PHE X 108      37.498  30.940  32.985  0.00  0.00            
ATOM   1729  CA  PHE X 108      39.478  30.312  33.073  0.00  0.00            
ATOM   1730  HA  PHE X 108      40.268  31.000  33.373  0.00  0.00            
ATOM   1731  CB  PHE X 108      38.968  29.517  34.356  0.00  0.00            
ATOM   1732  HB2 PHE X 108      37.972  29.076  34.374  0.00  0.00            
ATOM   1733  HB3 PHE X 108      39.558  28.603  34.424  0.00  0.00            
ATOM   1734  CG  PHE X 108      39.211  30.371  35.597  0.00  0.00            
ATOM   1735  CD1 PHE X 108      40.329  30.179  36.391  0.00  0.00            
ATOM   1736  HD1 PHE X 108      40.967  29.347  36.133  0.00  0.00            
ATOM   1737  CE1 PHE X 108      40.687  31.072  37.458  0.00  0.00            
ATOM   1738  HE1 PHE X 108      41.476  30.807  38.147  0.00  0.00            
ATOM   1739  CZ  PHE X 108      39.687  32.009  37.870  0.00  0.00            
ATOM   1740  HZ  PHE X 108      39.914  32.759  38.612  0.00  0.00            
ATOM   1741  CE2 PHE X 108      38.663  32.304  37.011  0.00  0.00            
ATOM   1742  HE2 PHE X 108      37.916  33.062  37.195  0.00  0.00            
ATOM   1743  CD2 PHE X 108      38.368  31.468  35.878  0.00  0.00            
ATOM   1744  HD2 PHE X 108      37.556  31.685  35.200  0.00  0.00            
ATOM   1745  C   PHE X 108      39.926  29.289  31.995  0.00  0.00            
ATOM   1746  O   PHE X 108      41.117  28.950  32.003  0.00  0.00            
ATOM   1747  N   ASP X 109      39.024  28.725  31.194  0.00  0.00            
ATOM   1748  H   ASP X 109      38.071  29.053  31.138  0.00  0.00            
ATOM   1749  CA  ASP X 109      39.381  27.551  30.323  0.00  0.00            
ATOM   1750  HA  ASP X 109      40.007  26.829  30.848  0.00  0.00            
ATOM   1751  CB  ASP X 109      38.039  26.875  29.984  0.00  0.00            
ATOM   1752  HB2 ASP X 109      37.700  26.655  30.997  0.00  0.00            
ATOM   1753  HB3 ASP X 109      37.387  27.623  29.533  0.00  0.00            
ATOM   1754  CG  ASP X 109      38.208  25.622  29.154  0.00  0.00            
ATOM   1755  OD1 ASP X 109      38.896  24.737  29.566  0.00  0.00            
ATOM   1756  OD2 ASP X 109      37.350  25.374  28.266  0.00  0.00            
ATOM   1757  C   ASP X 109      40.257  27.949  29.057  0.00  0.00            
ATOM   1758  O   ASP X 109      40.801  27.100  28.295  0.00  0.00            
ATOM   1759  N   ASN X 110      40.157  29.216  28.726  0.00  0.00            
ATOM   1760  H   ASN X 110      39.463  29.638  29.327  0.00  0.00            
ATOM   1761  CA  ASN X 110      40.453  29.881  27.398  0.00  0.00            
ATOM   1762  HA  ASN X 110      41.200  29.396  26.771  0.00  0.00            
ATOM   1763  CB  ASN X 110      39.169  29.918  26.589  0.00  0.00            
ATOM   1764  HB2 ASN X 110      38.393  30.466  27.122  0.00  0.00            
ATOM   1765  HB3 ASN X 110      39.362  30.488  25.680  0.00  0.00            
ATOM   1766  CG  ASN X 110      38.492  28.626  26.290  0.00  0.00            
ATOM   1767  OD1 ASN X 110      38.784  28.035  25.218  0.00  0.00            
ATOM   1768  ND2 ASN X 110      37.452  28.211  26.965  0.00  0.00            
ATOM   1769 HD21 ASN X 110      37.126  27.287  26.723  0.00  0.00            
ATOM   1770 HD22 ASN X 110      36.964  28.792  27.632  0.00  0.00            
ATOM   1771  C   ASN X 110      41.038  31.362  27.341  0.00  0.00            
ATOM   1772  O   ASN X 110      40.462  32.228  27.945  0.00  0.00            
ATOM   1773  N   ASP X 111      42.105  31.621  26.641  0.00  0.00            
ATOM   1774  H   ASP X 111      42.602  30.834  26.248  0.00  0.00            
ATOM   1775  CA  ASP X 111      42.735  32.953  26.392  0.00  0.00            
ATOM   1776  HA  ASP X 111      42.348  33.691  27.095  0.00  0.00            
ATOM   1777  CB  ASP X 111      44.287  32.933  26.480  0.00  0.00            
ATOM   1778  HB2 ASP X 111      44.698  32.674  27.455  0.00  0.00            
ATOM   1779  HB3 ASP X 111      44.702  32.179  25.811  0.00  0.00            
ATOM   1780  CG  ASP X 111      44.928  34.305  26.158  0.00  0.00            
ATOM   1781  OD1 ASP X 111      45.573  34.466  25.102  0.00  0.00            
ATOM   1782  OD2 ASP X 111      44.773  35.224  27.028  0.00  0.00            
ATOM   1783  C   ASP X 111      42.285  33.525  25.053  0.00  0.00            
ATOM   1784  O   ASP X 111      41.877  34.705  25.087  0.00  0.00            
ATOM   1785  N   ILE X 112      41.896  32.666  24.066  0.00  0.00            
ATOM   1786  H   ILE X 112      42.293  31.737  24.069  0.00  0.00            
ATOM   1787  CA  ILE X 112      41.090  32.974  22.839  0.00  0.00            
ATOM   1788  HA  ILE X 112      40.781  34.017  22.907  0.00  0.00            
ATOM   1789  CB  ILE X 112      41.883  32.995  21.505  0.00  0.00            
ATOM   1790  HB  ILE X 112      41.825  31.993  21.080  0.00  0.00            
ATOM   1791  CG2 ILE X 112      41.201  33.935  20.522  0.00  0.00            
ATOM   1792 HG21 ILE X 112      41.249  34.933  20.958  0.00  0.00            
ATOM   1793 HG22 ILE X 112      41.655  33.772  19.544  0.00  0.00            
ATOM   1794 HG23 ILE X 112      40.181  33.552  20.483  0.00  0.00            
ATOM   1795  CG1 ILE X 112      43.364  33.429  21.534  0.00  0.00            
ATOM   1796 HG12 ILE X 112      43.686  33.677  20.522  0.00  0.00            
ATOM   1797 HG13 ILE X 112      43.411  34.258  22.241  0.00  0.00            
ATOM   1798  CD1 ILE X 112      44.374  32.350  21.979  0.00  0.00            
ATOM   1799 HD11 ILE X 112      45.348  32.542  21.529  0.00  0.00            
ATOM   1800 HD12 ILE X 112      44.568  32.526  23.037  0.00  0.00            
ATOM   1801 HD13 ILE X 112      43.925  31.363  21.871  0.00  0.00            
ATOM   1802  C   ILE X 112      39.900  32.025  22.763  0.00  0.00            
ATOM   1803  O   ILE X 112      39.968  30.962  22.077  0.00  0.00            
ATOM   1804  N   PRO X 113      38.851  32.316  23.538  0.00  0.00            
ATOM   1805  CD  PRO X 113      38.808  33.368  24.532  0.00  0.00            
ATOM   1806  HD2 PRO X 113      39.030  34.295  24.004  0.00  0.00            
ATOM   1807  HD3 PRO X 113      39.431  33.166  25.404  0.00  0.00            
ATOM   1808  CG  PRO X 113      37.359  33.512  24.977  0.00  0.00            
ATOM   1809  HG2 PRO X 113      36.756  34.163  24.344  0.00  0.00            
ATOM   1810  HG3 PRO X 113      37.160  33.813  26.005  0.00  0.00            
ATOM   1811  CB  PRO X 113      36.704  32.105  24.658  0.00  0.00            
ATOM   1812  HB2 PRO X 113      35.656  32.066  24.364  0.00  0.00            
ATOM   1813  HB3 PRO X 113      36.783  31.394  25.481  0.00  0.00            
ATOM   1814  CA  PRO X 113      37.621  31.528  23.532  0.00  0.00            
ATOM   1815  HA  PRO X 113      37.739  30.462  23.730  0.00  0.00            
ATOM   1816  C   PRO X 113      36.923  31.602  22.240  0.00  0.00            
ATOM   1817  O   PRO X 113      36.769  32.647  21.594  0.00  0.00            
ATOM   1818  N   VAL X 114      36.611  30.430  21.675  0.00  0.00            
ATOM   1819  H   VAL X 114      36.875  29.564  22.122  0.00  0.00            
ATOM   1820  CA  VAL X 114      35.872  30.341  20.369  0.00  0.00            
ATOM   1821  HA  VAL X 114      35.644  31.335  19.985  0.00  0.00            
ATOM   1822  CB  VAL X 114      36.526  29.590  19.194  0.00  0.00            
ATOM   1823  HB  VAL X 114      36.058  29.721  18.218  0.00  0.00            
ATOM   1824  CG1 VAL X 114      37.865  30.168  18.887  0.00  0.00            
ATOM   1825 HG11 VAL X 114      37.845  31.257  18.840  0.00  0.00            
ATOM   1826 HG12 VAL X 114      38.734  29.994  19.522  0.00  0.00            
ATOM   1827 HG13 VAL X 114      38.189  29.925  17.875  0.00  0.00            
ATOM   1828  CG2 VAL X 114      36.946  28.087  19.427  0.00  0.00            
ATOM   1829 HG21 VAL X 114      36.100  27.563  19.873  0.00  0.00            
ATOM   1830 HG22 VAL X 114      37.221  27.736  18.433  0.00  0.00            
ATOM   1831 HG23 VAL X 114      37.815  28.032  20.083  0.00  0.00            
ATOM   1832  C   VAL X 114      34.508  29.608  20.721  0.00  0.00            
ATOM   1833  O   VAL X 114      33.613  29.529  19.852  0.00  0.00            
ATOM   1834  N   THR X 115      34.222  29.218  21.936  0.00  0.00            
ATOM   1835  H   THR X 115      34.991  29.253  22.590  0.00  0.00            
ATOM   1836  CA  THR X 115      33.011  28.473  22.309  0.00  0.00            
ATOM   1837  HA  THR X 115      32.650  28.055  21.369  0.00  0.00            
ATOM   1838  CB  THR X 115      33.382  27.098  23.053  0.00  0.00            
ATOM   1839  HB  THR X 115      32.519  26.580  23.469  0.00  0.00            
ATOM   1840  CG2 THR X 115      33.969  26.054  22.110  0.00  0.00            
ATOM   1841 HG21 THR X 115      34.708  26.408  21.392  0.00  0.00            
ATOM   1842 HG22 THR X 115      34.409  25.242  22.689  0.00  0.00            
ATOM   1843 HG23 THR X 115      33.113  25.565  21.643  0.00  0.00            
ATOM   1844  OG1 THR X 115      34.331  27.303  24.123  0.00  0.00            
ATOM   1845  HG1 THR X 115      34.595  26.428  24.415  0.00  0.00            
ATOM   1846  C   THR X 115      31.932  29.354  23.002  0.00  0.00            
ATOM   1847  O   THR X 115      31.167  28.924  23.810  0.00  0.00            
ATOM   1848  N   THR X 116      31.988  30.646  22.522  0.00  0.00            
ATOM   1849  H   THR X 116      32.348  30.725  21.582  0.00  0.00            
ATOM   1850  CA  THR X 116      31.736  31.872  23.350  0.00  0.00            
ATOM   1851  HA  THR X 116      32.382  31.924  24.226  0.00  0.00            
ATOM   1852  CB  THR X 116      32.098  33.157  22.518  0.00  0.00            
ATOM   1853  HB  THR X 116      32.056  34.097  23.069  0.00  0.00            
ATOM   1854  CG2 THR X 116      33.469  33.061  21.906  0.00  0.00            
ATOM   1855 HG21 THR X 116      33.558  32.341  21.092  0.00  0.00            
ATOM   1856 HG22 THR X 116      33.734  34.061  21.563  0.00  0.00            
ATOM   1857 HG23 THR X 116      34.160  32.771  22.697  0.00  0.00            
ATOM   1858  OG1 THR X 116      31.201  33.179  21.377  0.00  0.00            
ATOM   1859  HG1 THR X 116      30.390  33.607  21.661  0.00  0.00            
ATOM   1860  C   THR X 116      30.243  32.002  23.852  0.00  0.00            
ATOM   1861  O   THR X 116      29.996  32.787  24.714  0.00  0.00            
ATOM   1862  N   ASP X 117      29.297  31.196  23.149  0.00  0.00            
ATOM   1863  H   ASP X 117      29.731  30.785  22.335  0.00  0.00            
ATOM   1864  CA  ASP X 117      27.889  31.134  23.497  0.00  0.00            
ATOM   1865  HA  ASP X 117      27.717  32.202  23.629  0.00  0.00            
ATOM   1866  CB  ASP X 117      27.110  30.705  22.242  0.00  0.00            
ATOM   1867  HB2 ASP X 117      27.415  29.682  22.019  0.00  0.00            
ATOM   1868  HB3 ASP X 117      26.049  30.783  22.480  0.00  0.00            
ATOM   1869  CG  ASP X 117      27.426  31.592  21.028  0.00  0.00            
ATOM   1870  OD1 ASP X 117      28.048  31.052  20.095  0.00  0.00            
ATOM   1871  OD2 ASP X 117      27.061  32.749  20.869  0.00  0.00            
ATOM   1872  C   ASP X 117      27.537  30.154  24.628  0.00  0.00            
ATOM   1873  O   ASP X 117      26.395  30.171  25.137  0.00  0.00            
ATOM   1874  N   ASP X 118      28.355  29.156  24.937  0.00  0.00            
ATOM   1875  H   ASP X 118      29.338  29.158  24.702  0.00  0.00            
ATOM   1876  CA  ASP X 118      27.889  27.990  25.701  0.00  0.00            
ATOM   1877  HA  ASP X 118      27.167  28.209  26.488  0.00  0.00            
ATOM   1878  CB  ASP X 118      27.247  26.990  24.773  0.00  0.00            
ATOM   1879  HB2 ASP X 118      26.747  27.543  23.977  0.00  0.00            
ATOM   1880  HB3 ASP X 118      28.030  26.452  24.239  0.00  0.00            
ATOM   1881  CG  ASP X 118      26.259  25.977  25.343  0.00  0.00            
ATOM   1882  OD1 ASP X 118      25.294  26.435  25.997  0.00  0.00            
ATOM   1883  OD2 ASP X 118      26.352  24.730  25.070  0.00  0.00            
ATOM   1884  C   ASP X 118      28.927  27.300  26.654  0.00  0.00            
ATOM   1885  O   ASP X 118      28.566  26.854  27.795  0.00  0.00            
END
