# Supplementary material for: Molecular Dynamics of "Fuzzy" Transcriptional Activator-Coactivator Interactions
Source: PLoS Comput Biol. 2016 May 13;12(5):e1004935. doi: 10.1371/journal.pcbi.1004935 (PMC4866707; doi:10.1371/journal.pcbi.1004935)
Supplement: S2 Data Set — The data set contains a.pdb file ('ABD1-cADlike96.pdb') based on the PDB#2LPB atomic coordinates used as the starting structure for the aMD simulations. The cAD portion of was mutated in silico to the sequence 'cAD96' shown in Table 2. Residues numbered 1, 84, 85 and 112 are the N- and C-terminal capping residues of GAL11-ABD1 and cADlike96, respectively. The GAL11-ABD1 domain is represented by residues 2 to 82, and cADlike96 by residues 85 to 111. The key hydrophobic residues corresponding to wildtype GCN4-W120, -L123 and -F124 are denoted by residues number 99, 102 and 103, respectively. The newly mutated tryptophan residues are at position number 98, 100, 101 and 104. The alternating glycine-serine linker spans residues 106 to 111. The solvent and ion atoms present throughout the aMD simulations were removed to minimize the size of the data set. The.dcd file ('ABD1-cADlike96_aMD_no1-4.dcd') contains 400 concatenated frames of simulation data (frames 1–100 represent 1,000 ns from GAL11-ABD1/cADlike96 _aMD_no1; frames 101–200 represent 1,000 ns from GAL11-ABD1/cADlike96 _aMD_no2; frames 201–300 represent 1,000 ns from GAL11-ABD1/cADlike96 _aMD_no3; frames 301–400 represent 1,000 ns from GAL11-ABD1/cADlike96 _aMD_no4; all frames are spaced at 10 ns intervals; Table 1). The solvent and ion atoms present throughout the aMD simulations were removed to minimize the size of the data set. The.pdb and.dcd files contain all the information required for the visualization of the trajectories using the Visual Molecular Dynamics viewer [69]. (ZIP) [file pcbi.1004935.s008.zip]

Archive with 2 entries (2 files):
- ABD1-cADlike86_aMD_no1-4_10ns_steps.dcd
- ABD1-cADlike96.pdb
