# Supplementary material for: Molecular Dynamics of "Fuzzy" Transcriptional Activator-Coactivator Interactions
Source: PLoS Comput Biol. 2016 May 13;12(5):e1004935. doi: 10.1371/journal.pcbi.1004935 (PMC4866707; doi:10.1371/journal.pcbi.1004935)
Supplement: S2 Data Set — The data set contains a.pdb file ('ABD1-cADlike96.pdb') based on the PDB#2LPB atomic coordinates used as the starting structure for the aMD simulations. The cAD portion of was mutated in silico to the sequence 'cAD96' shown in Table 2. Residues numbered 1, 84, 85 and 112 are the N- and C-terminal capping residues of GAL11-ABD1 and cADlike96, respectively. The GAL11-ABD1 domain is represented by residues 2 to 82, and cADlike96 by residues 85 to 111. The key hydrophobic residues corresponding to wildtype GCN4-W120, -L123 and -F124 are denoted by residues number 99, 102 and 103, respectively. The newly mutated tryptophan residues are at position number 98, 100, 101 and 104. The alternating glycine-serine linker spans residues 106 to 111. The solvent and ion atoms present throughout the aMD simulations were removed to minimize the size of the data set. The.dcd file ('ABD1-cADlike96_aMD_no1-4.dcd') contains 400 concatenated frames of simulation data (frames 1–100 represent 1,000 ns from GAL11-ABD1/cADlike96 _aMD_no1; frames 101–200 represent 1,000 ns from GAL11-ABD1/cADlike96 _aMD_no2; frames 201–300 represent 1,000 ns from GAL11-ABD1/cADlike96 _aMD_no3; frames 301–400 represent 1,000 ns from GAL11-ABD1/cADlike96 _aMD_no4; all frames are spaced at 10 ns intervals; Table 1). The solvent and ion atoms present throughout the aMD simulations were removed to minimize the size of the data set. The.pdb and.dcd files contain all the information required for the visualization of the trajectories using the Visual Molecular Dynamics viewer [69]. (ZIP) [file pcbi.1004935.s008.zip › ABD1-cADlike96.pdb]

CRYST1   79.961   80.828   75.500  90.00  90.00  90.00 P 1           1
ATOM      1  N   GLN X   2      17.092  37.720  16.993  0.00  0.00            
ATOM      2  H   GLN X   2      17.181  36.722  16.865  0.00  0.00            
ATOM      3  CA  GLN X   2      17.595  38.352  18.201  0.00  0.00            
ATOM      4  HA  GLN X   2      17.150  39.342  18.310  0.00  0.00            
ATOM      5  CB  GLN X   2      17.178  37.581  19.427  0.00  0.00            
ATOM      6  HB2 GLN X   2      16.102  37.474  19.289  0.00  0.00            
ATOM      7  HB3 GLN X   2      17.703  36.627  19.470  0.00  0.00            
ATOM      8  CG  GLN X   2      17.437  38.298  20.796  0.00  0.00            
ATOM      9  HG2 GLN X   2      18.470  38.159  21.114  0.00  0.00            
ATOM     10  HG3 GLN X   2      17.437  39.385  20.714  0.00  0.00            
ATOM     11  CD  GLN X   2      16.613  37.803  22.038  0.00  0.00            
ATOM     12  OE1 GLN X   2      15.995  36.814  22.045  0.00  0.00            
ATOM     13  NE2 GLN X   2      16.530  38.494  23.121  0.00  0.00            
ATOM     14 HE21 GLN X   2      15.732  38.046  23.550  0.00  0.00            
ATOM     15 HE22 GLN X   2      16.631  39.498  23.144  0.00  0.00            
ATOM     16  C   GLN X   2      19.069  38.549  18.162  0.00  0.00            
ATOM     17  O   GLN X   2      19.767  37.640  17.759  0.00  0.00            
ATOM     18  N   ARG X   3      19.586  39.606  18.794  0.00  0.00            
ATOM     19  H   ARG X   3      19.012  40.226  19.346  0.00  0.00            
ATOM     20  CA  ARG X   3      20.997  39.971  19.159  0.00  0.00            
ATOM     21  HA  ARG X   3      21.712  39.330  18.644  0.00  0.00            
ATOM     22  CB  ARG X   3      21.342  41.398  18.732  0.00  0.00            
ATOM     23  HB2 ARG X   3      21.426  41.591  17.663  0.00  0.00            
ATOM     24  HB3 ARG X   3      20.542  42.055  19.074  0.00  0.00            
ATOM     25  CG  ARG X   3      22.710  42.005  19.245  0.00  0.00            
ATOM     26  HG2 ARG X   3      22.808  42.230  20.307  0.00  0.00            
ATOM     27  HG3 ARG X   3      23.435  41.206  19.088  0.00  0.00            
ATOM     28  CD  ARG X   3      23.200  43.204  18.387  0.00  0.00            
ATOM     29  HD2 ARG X   3      23.379  43.007  17.331  0.00  0.00            
ATOM     30  HD3 ARG X   3      22.652  44.114  18.632  0.00  0.00            
ATOM     31  NE  ARG X   3      24.577  43.550  18.788  0.00  0.00            
ATOM     32  HE  ARG X   3      24.945  43.323  19.701  0.00  0.00            
ATOM     33  CZ  ARG X   3      25.345  44.379  18.077  0.00  0.00            
ATOM     34  NH1 ARG X   3      26.456  44.771  18.623  0.00  0.00            
ATOM     35 HH11 ARG X   3      26.799  44.332  19.466  0.00  0.00            
ATOM     36 HH12 ARG X   3      27.057  45.513  18.295  0.00  0.00            
ATOM     37  NH2 ARG X   3      25.012  44.774  16.877  0.00  0.00            
ATOM     38 HH21 ARG X   3      24.273  44.191  16.510  0.00  0.00            
ATOM     39 HH22 ARG X   3      25.634  45.297  16.276  0.00  0.00            
ATOM     40  C   ARG X   3      21.189  39.761  20.669  0.00  0.00            
ATOM     41  O   ARG X   3      20.686  40.542  21.444  0.00  0.00            
ATOM     42  N   ARG X   4      21.996  38.860  21.089  0.00  0.00            
ATOM     43  H   ARG X   4      22.508  38.298  20.425  0.00  0.00            
ATOM     44  CA  ARG X   4      22.518  38.615  22.495  0.00  0.00            
ATOM     45  HA  ARG X   4      21.685  38.393  23.162  0.00  0.00            
ATOM     46  CB  ARG X   4      23.441  37.327  22.596  0.00  0.00            
ATOM     47  HB2 ARG X   4      23.989  37.241  21.657  0.00  0.00            
ATOM     48  HB3 ARG X   4      24.204  37.398  23.371  0.00  0.00            
ATOM     49  CG  ARG X   4      22.476  36.088  22.848  0.00  0.00            
ATOM     50  HG2 ARG X   4      22.152  36.196  23.883  0.00  0.00            
ATOM     51  HG3 ARG X   4      21.596  36.228  22.221  0.00  0.00            
ATOM     52  CD  ARG X   4      23.163  34.805  22.484  0.00  0.00            
ATOM     53  HD2 ARG X   4      24.222  35.062  22.512  0.00  0.00            
ATOM     54  HD3 ARG X   4      23.044  34.011  23.221  0.00  0.00            
ATOM     55  NE  ARG X   4      22.955  34.322  21.097  0.00  0.00            
ATOM     56  HE  ARG X   4      23.528  34.802  20.417  0.00  0.00            
ATOM     57  CZ  ARG X   4      22.152  33.403  20.623  0.00  0.00            
ATOM     58  NH1 ARG X   4      21.280  32.729  21.351  0.00  0.00            
ATOM     59 HH11 ARG X   4      21.238  32.813  22.357  0.00  0.00            
ATOM     60 HH12 ARG X   4      20.903  31.841  21.051  0.00  0.00            
ATOM     61  NH2 ARG X   4      22.072  33.138  19.364  0.00  0.00            
ATOM     62 HH21 ARG X   4      22.641  33.628  18.687  0.00  0.00            
ATOM     63 HH22 ARG X   4      21.246  32.654  19.042  0.00  0.00            
ATOM     64  C   ARG X   4      23.265  39.806  23.003  0.00  0.00            
ATOM     65  O   ARG X   4      23.838  40.561  22.206  0.00  0.00            
ATOM     66  N   GLN X   5      23.234  40.143  24.276  0.00  0.00            
ATOM     67  H   GLN X   5      23.032  39.365  24.886  0.00  0.00            
ATOM     68  CA  GLN X   5      23.871  41.366  24.813  0.00  0.00            
ATOM     69  HA  GLN X   5      24.002  42.159  24.077  0.00  0.00            
ATOM     70  CB  GLN X   5      23.000  41.928  26.070  0.00  0.00            
ATOM     71  HB2 GLN X   5      22.618  41.129  26.705  0.00  0.00            
ATOM     72  HB3 GLN X   5      23.657  42.566  26.661  0.00  0.00            
ATOM     73  CG  GLN X   5      21.914  42.837  25.499  0.00  0.00            
ATOM     74  HG2 GLN X   5      21.292  43.179  26.327  0.00  0.00            
ATOM     75  HG3 GLN X   5      22.394  43.694  25.026  0.00  0.00            
ATOM     76  CD  GLN X   5      20.914  42.222  24.518  0.00  0.00            
ATOM     77  OE1 GLN X   5      20.297  41.230  24.806  0.00  0.00            
ATOM     78  NE2 GLN X   5      20.681  42.664  23.318  0.00  0.00            
ATOM     79 HE21 GLN X   5      20.648  41.944  22.611  0.00  0.00            
ATOM     80 HE22 GLN X   5      21.167  43.485  22.987  0.00  0.00            
ATOM     81  C   GLN X   5      25.411  41.066  25.286  0.00  0.00            
ATOM     82  O   GLN X   5      25.829  39.922  25.319  0.00  0.00            
ATOM     83  N   LEU X   6      26.297  42.101  25.409  0.00  0.00            
ATOM     84  H   LEU X   6      25.942  43.041  25.302  0.00  0.00            
ATOM     85  CA  LEU X   6      27.690  41.952  25.800  0.00  0.00            
ATOM     86  HA  LEU X   6      27.866  41.076  26.425  0.00  0.00            
ATOM     87  CB  LEU X   6      28.510  41.611  24.503  0.00  0.00            
ATOM     88  HB2 LEU X   6      27.969  40.866  23.918  0.00  0.00            
ATOM     89  HB3 LEU X   6      28.439  42.527  23.917  0.00  0.00            
ATOM     90  CG  LEU X   6      29.974  41.414  24.858  0.00  0.00            
ATOM     91  HG  LEU X   6      30.309  41.611  25.877  0.00  0.00            
ATOM     92  CD1 LEU X   6      30.193  39.931  24.674  0.00  0.00            
ATOM     93 HD11 LEU X   6      31.277  39.836  24.736  0.00  0.00            
ATOM     94 HD12 LEU X   6      29.858  39.250  25.456  0.00  0.00            
ATOM     95 HD13 LEU X   6      30.055  39.583  23.650  0.00  0.00            
ATOM     96  CD2 LEU X   6      30.918  42.074  23.797  0.00  0.00            
ATOM     97 HD21 LEU X   6      31.893  41.589  23.769  0.00  0.00            
ATOM     98 HD22 LEU X   6      30.456  42.143  22.812  0.00  0.00            
ATOM     99 HD23 LEU X   6      31.018  43.124  24.074  0.00  0.00            
ATOM    100  C   LEU X   6      28.056  43.244  26.554  0.00  0.00            
ATOM    101  O   LEU X   6      28.568  44.116  25.801  0.00  0.00            
ATOM    102  N   THR X   7      27.721  43.413  27.812  0.00  0.00            
ATOM    103  H   THR X   7      27.033  42.774  28.183  0.00  0.00            
ATOM    104  CA  THR X   7      28.087  44.671  28.497  0.00  0.00            
ATOM    105  HA  THR X   7      27.758  45.466  27.828  0.00  0.00            
ATOM    106  CB  THR X   7      27.374  44.884  29.838  0.00  0.00            
ATOM    107  HB  THR X   7      27.760  45.829  30.222  0.00  0.00            
ATOM    108  CG2 THR X   7      25.882  44.926  29.549  0.00  0.00            
ATOM    109 HG21 THR X   7      25.540  43.946  29.213  0.00  0.00            
ATOM    110 HG22 THR X   7      25.323  45.369  30.373  0.00  0.00            
ATOM    111 HG23 THR X   7      25.621  45.548  28.693  0.00  0.00            
ATOM    112  OG1 THR X   7      27.683  43.808  30.685  0.00  0.00            
ATOM    113  HG1 THR X   7      27.312  44.100  31.520  0.00  0.00            
ATOM    114  C   THR X   7      29.605  44.814  28.747  0.00  0.00            
ATOM    115  O   THR X   7      30.291  43.755  28.720  0.00  0.00            
ATOM    116  N   PRO X   8      30.034  46.037  28.946  0.00  0.00            
ATOM    117  CD  PRO X   8      29.272  47.275  28.475  0.00  0.00            
ATOM    118  HD2 PRO X   8      28.204  47.244  28.688  0.00  0.00            
ATOM    119  HD3 PRO X   8      29.440  47.338  27.399  0.00  0.00            
ATOM    120  CG  PRO X   8      29.890  48.389  29.207  0.00  0.00            
ATOM    121  HG2 PRO X   8      29.143  48.683  29.945  0.00  0.00            
ATOM    122  HG3 PRO X   8      30.068  49.212  28.514  0.00  0.00            
ATOM    123  CB  PRO X   8      31.174  47.956  29.868  0.00  0.00            
ATOM    124  HB2 PRO X   8      31.072  48.257  30.910  0.00  0.00            
ATOM    125  HB3 PRO X   8      32.011  48.518  29.453  0.00  0.00            
ATOM    126  CA  PRO X   8      31.309  46.493  29.507  0.00  0.00            
ATOM    127  HA  PRO X   8      32.072  46.309  28.750  0.00  0.00            
ATOM    128  C   PRO X   8      31.628  45.637  30.758  0.00  0.00            
ATOM    129  O   PRO X   8      32.505  44.848  30.714  0.00  0.00            
ATOM    130  N   GLN X   9      30.942  45.831  31.914  0.00  0.00            
ATOM    131  H   GLN X   9      30.332  46.635  31.960  0.00  0.00            
ATOM    132  CA  GLN X   9      31.374  45.147  33.150  0.00  0.00            
ATOM    133  HA  GLN X   9      32.452  45.229  33.292  0.00  0.00            
ATOM    134  CB  GLN X   9      30.834  45.851  34.358  0.00  0.00            
ATOM    135  HB2 GLN X   9      29.827  46.179  34.101  0.00  0.00            
ATOM    136  HB3 GLN X   9      30.740  45.231  35.250  0.00  0.00            
ATOM    137  CG  GLN X   9      31.667  47.145  34.508  0.00  0.00            
ATOM    138  HG2 GLN X   9      32.669  46.865  34.833  0.00  0.00            
ATOM    139  HG3 GLN X   9      31.652  47.657  33.545  0.00  0.00            
ATOM    140  CD  GLN X   9      31.215  48.203  35.533  0.00  0.00            
ATOM    141  OE1 GLN X   9      31.615  48.062  36.702  0.00  0.00            
ATOM    142  NE2 GLN X   9      30.853  49.390  35.216  0.00  0.00            
ATOM    143 HE21 GLN X   9      30.479  49.959  35.962  0.00  0.00            
ATOM    144 HE22 GLN X   9      30.813  49.712  34.260  0.00  0.00            
ATOM    145  C   GLN X   9      31.080  43.655  33.208  0.00  0.00            
ATOM    146  O   GLN X   9      32.025  42.842  33.085  0.00  0.00            
ATOM    147  N   GLN X  10      29.786  43.257  33.395  0.00  0.00            
ATOM    148  H   GLN X  10      29.134  44.025  33.326  0.00  0.00            
ATOM    149  CA  GLN X  10      29.478  41.965  33.933  0.00  0.00            
ATOM    150  HA  GLN X  10      30.133  41.733  34.773  0.00  0.00            
ATOM    151  CB  GLN X  10      28.059  41.983  34.378  0.00  0.00            
ATOM    152  HB2 GLN X  10      27.486  42.375  33.537  0.00  0.00            
ATOM    153  HB3 GLN X  10      27.710  40.983  34.636  0.00  0.00            
ATOM    154  CG  GLN X  10      27.865  42.977  35.554  0.00  0.00            
ATOM    155  HG2 GLN X  10      28.514  42.754  36.401  0.00  0.00            
ATOM    156  HG3 GLN X  10      28.068  44.008  35.264  0.00  0.00            
ATOM    157  CD  GLN X  10      26.405  42.756  36.080  0.00  0.00            
ATOM    158  OE1 GLN X  10      25.587  42.130  35.424  0.00  0.00            
ATOM    159  NE2 GLN X  10      26.098  43.456  37.166  0.00  0.00            
ATOM    160 HE21 GLN X  10      25.143  43.316  37.462  0.00  0.00            
ATOM    161 HE22 GLN X  10      26.780  43.871  37.785  0.00  0.00            
ATOM    162  C   GLN X  10      29.593  40.833  32.891  0.00  0.00            
ATOM    163  O   GLN X  10      29.872  39.723  33.327  0.00  0.00            
ATOM    164  N   GLN X  11      29.618  41.146  31.563  0.00  0.00            
ATOM    165  H   GLN X  11      29.245  42.064  31.365  0.00  0.00            
ATOM    166  CA  GLN X  11      30.040  40.214  30.560  0.00  0.00            
ATOM    167  HA  GLN X  11      29.901  39.164  30.816  0.00  0.00            
ATOM    168  CB  GLN X  11      29.115  40.389  29.424  0.00  0.00            
ATOM    169  HB2 GLN X  11      29.255  41.405  29.055  0.00  0.00            
ATOM    170  HB3 GLN X  11      29.430  39.784  28.573  0.00  0.00            
ATOM    171  CG  GLN X  11      27.680  40.085  29.777  0.00  0.00            
ATOM    172  HG2 GLN X  11      27.465  39.080  30.141  0.00  0.00            
ATOM    173  HG3 GLN X  11      27.382  40.804  30.539  0.00  0.00            
ATOM    174  CD  GLN X  11      26.650  40.182  28.713  0.00  0.00            
ATOM    175  OE1 GLN X  11      26.170  41.275  28.380  0.00  0.00            
ATOM    176  NE2 GLN X  11      26.440  39.146  27.972  0.00  0.00            
ATOM    177 HE21 GLN X  11      26.000  39.259  27.070  0.00  0.00            
ATOM    178 HE22 GLN X  11      26.979  38.310  28.147  0.00  0.00            
ATOM    179  C   GLN X  11      31.553  40.400  30.214  0.00  0.00            
ATOM    180  O   GLN X  11      32.429  39.567  30.597  0.00  0.00            
ATOM    181  N   GLN X  12      31.971  41.577  29.659  0.00  0.00            
ATOM    182  H   GLN X  12      31.288  42.320  29.669  0.00  0.00            
ATOM    183  CA  GLN X  12      33.191  41.668  28.839  0.00  0.00            
ATOM    184  HA  GLN X  12      33.360  40.693  28.382  0.00  0.00            
ATOM    185  CB  GLN X  12      33.001  42.614  27.703  0.00  0.00            
ATOM    186  HB2 GLN X  12      32.163  42.348  27.058  0.00  0.00            
ATOM    187  HB3 GLN X  12      32.989  43.552  28.259  0.00  0.00            
ATOM    188  CG  GLN X  12      34.205  42.722  26.722  0.00  0.00            
ATOM    189  HG2 GLN X  12      34.100  43.535  26.003  0.00  0.00            
ATOM    190  HG3 GLN X  12      35.141  42.983  27.214  0.00  0.00            
ATOM    191  CD  GLN X  12      34.513  41.500  25.898  0.00  0.00            
ATOM    192  OE1 GLN X  12      34.150  40.399  26.277  0.00  0.00            
ATOM    193  NE2 GLN X  12      35.004  41.571  24.688  0.00  0.00            
ATOM    194 HE21 GLN X  12      34.688  40.818  24.094  0.00  0.00            
ATOM    195 HE22 GLN X  12      35.404  42.422  24.318  0.00  0.00            
ATOM    196  C   GLN X  12      34.503  41.941  29.602  0.00  0.00            
ATOM    197  O   GLN X  12      35.442  41.211  29.341  0.00  0.00            
ATOM    198  N   LEU X  13      34.574  42.895  30.556  0.00  0.00            
ATOM    199  H   LEU X  13      33.700  43.368  30.735  0.00  0.00            
ATOM    200  CA  LEU X  13      35.694  43.141  31.423  0.00  0.00            
ATOM    201  HA  LEU X  13      36.541  43.464  30.818  0.00  0.00            
ATOM    202  CB  LEU X  13      35.466  44.406  32.335  0.00  0.00            
ATOM    203  HB2 LEU X  13      34.403  44.394  32.576  0.00  0.00            
ATOM    204  HB3 LEU X  13      36.019  44.244  33.261  0.00  0.00            
ATOM    205  CG  LEU X  13      35.859  45.814  31.893  0.00  0.00            
ATOM    206  HG  LEU X  13      35.763  45.660  30.819  0.00  0.00            
ATOM    207  CD1 LEU X  13      34.981  46.945  32.485  0.00  0.00            
ATOM    208 HD11 LEU X  13      34.825  47.670  31.687  0.00  0.00            
ATOM    209 HD12 LEU X  13      33.989  46.524  32.647  0.00  0.00            
ATOM    210 HD13 LEU X  13      35.452  47.277  33.411  0.00  0.00            
ATOM    211  CD2 LEU X  13      37.325  46.168  32.273  0.00  0.00            
ATOM    212 HD21 LEU X  13      37.389  46.259  33.357  0.00  0.00            
ATOM    213 HD22 LEU X  13      37.970  45.379  31.884  0.00  0.00            
ATOM    214 HD23 LEU X  13      37.564  47.116  31.792  0.00  0.00            
ATOM    215  C   LEU X  13      35.961  41.905  32.304  0.00  0.00            
ATOM    216  O   LEU X  13      37.095  41.588  32.554  0.00  0.00            
ATOM    217  N   VAL X  14      34.911  41.189  32.749  0.00  0.00            
ATOM    218  H   VAL X  14      34.020  41.663  32.767  0.00  0.00            
ATOM    219  CA  VAL X  14      35.026  39.895  33.356  0.00  0.00            
ATOM    220  HA  VAL X  14      35.795  40.155  34.084  0.00  0.00            
ATOM    221  CB  VAL X  14      33.709  39.503  33.983  0.00  0.00            
ATOM    222  HB  VAL X  14      32.968  39.688  33.206  0.00  0.00            
ATOM    223  CG1 VAL X  14      33.419  38.007  34.165  0.00  0.00            
ATOM    224 HG11 VAL X  14      33.705  37.506  33.240  0.00  0.00            
ATOM    225 HG12 VAL X  14      33.944  37.529  34.992  0.00  0.00            
ATOM    226 HG13 VAL X  14      32.360  37.755  34.097  0.00  0.00            
ATOM    227  CG2 VAL X  14      33.277  40.279  35.209  0.00  0.00            
ATOM    228 HG21 VAL X  14      33.963  39.956  35.992  0.00  0.00            
ATOM    229 HG22 VAL X  14      33.295  41.349  35.002  0.00  0.00            
ATOM    230 HG23 VAL X  14      32.229  40.024  35.364  0.00  0.00            
ATOM    231  C   VAL X  14      35.718  38.786  32.577  0.00  0.00            
ATOM    232  O   VAL X  14      36.739  38.178  33.078  0.00  0.00            
ATOM    233  N   ASN X  15      35.435  38.531  31.258  0.00  0.00            
ATOM    234  H   ASN X  15      34.908  39.213  30.733  0.00  0.00            
ATOM    235  CA  ASN X  15      36.284  37.711  30.415  0.00  0.00            
ATOM    236  HA  ASN X  15      36.412  36.781  30.968  0.00  0.00            
ATOM    237  CB  ASN X  15      35.536  37.452  29.222  0.00  0.00            
ATOM    238  HB2 ASN X  15      34.509  37.201  29.489  0.00  0.00            
ATOM    239  HB3 ASN X  15      35.508  38.386  28.661  0.00  0.00            
ATOM    240  CG  ASN X  15      35.987  36.268  28.378  0.00  0.00            
ATOM    241  OD1 ASN X  15      35.186  35.340  28.310  0.00  0.00            
ATOM    242  ND2 ASN X  15      36.958  36.550  27.560  0.00  0.00            
ATOM    243 HD21 ASN X  15      37.186  37.516  27.368  0.00  0.00            
ATOM    244 HD22 ASN X  15      37.062  35.892  26.802  0.00  0.00            
ATOM    245  C   ASN X  15      37.774  38.111  30.181  0.00  0.00            
ATOM    246  O   ASN X  15      38.638  37.263  30.253  0.00  0.00            
ATOM    247  N   GLN X  16      38.030  39.435  30.133  0.00  0.00            
ATOM    248  H   GLN X  16      37.200  40.006  30.207  0.00  0.00            
ATOM    249  CA  GLN X  16      39.337  40.040  30.109  0.00  0.00            
ATOM    250  HA  GLN X  16      40.033  39.461  29.502  0.00  0.00            
ATOM    251  CB  GLN X  16      39.153  41.506  29.612  0.00  0.00            
ATOM    252  HB2 GLN X  16      38.377  41.974  30.217  0.00  0.00            
ATOM    253  HB3 GLN X  16      40.003  42.096  29.955  0.00  0.00            
ATOM    254  CG  GLN X  16      38.970  41.589  28.041  0.00  0.00            
ATOM    255  HG2 GLN X  16      39.907  41.539  27.486  0.00  0.00            
ATOM    256  HG3 GLN X  16      38.297  40.760  27.823  0.00  0.00            
ATOM    257  CD  GLN X  16      38.170  42.778  27.537  0.00  0.00            
ATOM    258  OE1 GLN X  16      37.786  43.703  28.270  0.00  0.00            
ATOM    259  NE2 GLN X  16      37.833  42.929  26.224  0.00  0.00            
ATOM    260 HE21 GLN X  16      37.160  43.623  25.931  0.00  0.00            
ATOM    261 HE22 GLN X  16      38.223  42.171  25.682  0.00  0.00            
ATOM    262  C   GLN X  16      40.047  39.952  31.385  0.00  0.00            
ATOM    263  O   GLN X  16      41.219  39.691  31.245  0.00  0.00            
ATOM    264  N   MET X  17      39.388  39.985  32.549  0.00  0.00            
ATOM    265  H   MET X  17      38.567  40.571  32.593  0.00  0.00            
ATOM    266  CA  MET X  17      39.969  39.755  33.864  0.00  0.00            
ATOM    267  HA  MET X  17      40.790  40.457  34.013  0.00  0.00            
ATOM    268  CB  MET X  17      39.048  40.139  35.023  0.00  0.00            
ATOM    269  HB2 MET X  17      38.025  39.931  34.707  0.00  0.00            
ATOM    270  HB3 MET X  17      39.200  39.625  35.972  0.00  0.00            
ATOM    271  CG  MET X  17      39.116  41.610  35.177  0.00  0.00            
ATOM    272  HG2 MET X  17      40.166  41.830  35.369  0.00  0.00            
ATOM    273  HG3 MET X  17      38.832  42.098  34.245  0.00  0.00            
ATOM    274  SD  MET X  17      38.045  42.177  36.581  0.00  0.00            
ATOM    275  CE  MET X  17      39.364  42.355  37.895  0.00  0.00            
ATOM    276  HE1 MET X  17      39.704  41.398  38.290  0.00  0.00            
ATOM    277  HE2 MET X  17      40.212  42.850  37.421  0.00  0.00            
ATOM    278  HE3 MET X  17      39.033  42.970  38.732  0.00  0.00            
ATOM    279  C   MET X  17      40.468  38.369  34.107  0.00  0.00            
ATOM    280  O   MET X  17      41.386  38.207  34.893  0.00  0.00            
ATOM    281  N   LYS X  18      39.874  37.333  33.505  0.00  0.00            
ATOM    282  H   LYS X  18      38.930  37.489  33.182  0.00  0.00            
ATOM    283  CA  LYS X  18      40.413  35.963  33.500  0.00  0.00            
ATOM    284  HA  LYS X  18      40.624  35.638  34.519  0.00  0.00            
ATOM    285  CB  LYS X  18      39.507  34.898  32.817  0.00  0.00            
ATOM    286  HB2 LYS X  18      39.133  35.365  31.906  0.00  0.00            
ATOM    287  HB3 LYS X  18      40.117  34.040  32.534  0.00  0.00            
ATOM    288  CG  LYS X  18      38.294  34.447  33.599  0.00  0.00            
ATOM    289  HG2 LYS X  18      38.502  33.587  34.235  0.00  0.00            
ATOM    290  HG3 LYS X  18      38.057  35.237  34.312  0.00  0.00            
ATOM    291  CD  LYS X  18      37.055  34.151  32.755  0.00  0.00            
ATOM    292  HD2 LYS X  18      36.229  34.573  33.327  0.00  0.00            
ATOM    293  HD3 LYS X  18      36.986  34.747  31.845  0.00  0.00            
ATOM    294  CE  LYS X  18      36.754  32.681  32.407  0.00  0.00            
ATOM    295  HE2 LYS X  18      36.543  32.081  33.292  0.00  0.00            
ATOM    296  HE3 LYS X  18      35.819  32.596  31.854  0.00  0.00            
ATOM    297  NZ  LYS X  18      37.817  32.092  31.637  0.00  0.00            
ATOM    298  HZ1 LYS X  18      38.723  32.092  32.084  0.00  0.00            
ATOM    299  HZ2 LYS X  18      37.565  31.143  31.398  0.00  0.00            
ATOM    300  HZ3 LYS X  18      37.932  32.628  30.789  0.00  0.00            
ATOM    301  C   LYS X  18      41.861  35.856  33.034  0.00  0.00            
ATOM    302  O   LYS X  18      42.561  34.901  33.320  0.00  0.00            
ATOM    303  N   VAL X  19      42.426  36.850  32.314  0.00  0.00            
ATOM    304  H   VAL X  19      41.900  37.695  32.139  0.00  0.00            
ATOM    305  CA  VAL X  19      43.767  36.831  31.678  0.00  0.00            
ATOM    306  HA  VAL X  19      44.367  36.153  32.285  0.00  0.00            
ATOM    307  CB  VAL X  19      43.740  36.425  30.208  0.00  0.00            
ATOM    308  HB  VAL X  19      44.775  36.651  29.950  0.00  0.00            
ATOM    309  CG1 VAL X  19      43.447  34.956  30.086  0.00  0.00            
ATOM    310 HG11 VAL X  19      43.555  34.513  29.096  0.00  0.00            
ATOM    311 HG12 VAL X  19      44.111  34.407  30.754  0.00  0.00            
ATOM    312 HG13 VAL X  19      42.421  34.669  30.320  0.00  0.00            
ATOM    313  CG2 VAL X  19      42.835  37.156  29.192  0.00  0.00            
ATOM    314 HG21 VAL X  19      41.800  36.931  29.450  0.00  0.00            
ATOM    315 HG22 VAL X  19      42.981  38.223  29.364  0.00  0.00            
ATOM    316 HG23 VAL X  19      43.054  36.779  28.193  0.00  0.00            
ATOM    317  C   VAL X  19      44.494  38.203  31.844  0.00  0.00            
ATOM    318  O   VAL X  19      45.692  38.363  31.665  0.00  0.00            
ATOM    319  N   ALA X  20      43.819  39.211  32.375  0.00  0.00            
ATOM    320  H   ALA X  20      42.814  39.144  32.447  0.00  0.00            
ATOM    321  CA  ALA X  20      44.488  40.470  32.846  0.00  0.00            
ATOM    322  HA  ALA X  20      45.179  40.942  32.148  0.00  0.00            
ATOM    323  CB  ALA X  20      43.467  41.652  33.070  0.00  0.00            
ATOM    324  HB1 ALA X  20      44.027  42.488  33.490  0.00  0.00            
ATOM    325  HB2 ALA X  20      42.909  41.900  32.167  0.00  0.00            
ATOM    326  HB3 ALA X  20      42.691  41.325  33.762  0.00  0.00            
ATOM    327  C   ALA X  20      45.264  40.101  34.160  0.00  0.00            
ATOM    328  O   ALA X  20      44.653  39.615  35.128  0.00  0.00            
ATOM    329  N   PRO X  21      46.512  40.467  34.387  0.00  0.00            
ATOM    330  CD  PRO X  21      47.511  40.594  33.402  0.00  0.00            
ATOM    331  HD2 PRO X  21      47.174  41.466  32.842  0.00  0.00            
ATOM    332  HD3 PRO X  21      47.527  39.785  32.671  0.00  0.00            
ATOM    333  CG  PRO X  21      48.900  40.842  34.112  0.00  0.00            
ATOM    334  HG2 PRO X  21      49.066  41.918  34.162  0.00  0.00            
ATOM    335  HG3 PRO X  21      49.617  40.418  33.408  0.00  0.00            
ATOM    336  CB  PRO X  21      48.751  40.266  35.480  0.00  0.00            
ATOM    337  HB2 PRO X  21      49.434  40.763  36.169  0.00  0.00            
ATOM    338  HB3 PRO X  21      48.943  39.195  35.422  0.00  0.00            
ATOM    339  CA  PRO X  21      47.217  40.336  35.667  0.00  0.00            
ATOM    340  HA  PRO X  21      46.891  39.389  36.098  0.00  0.00            
ATOM    341  C   PRO X  21      46.689  41.459  36.574  0.00  0.00            
ATOM    342  O   PRO X  21      46.618  42.661  36.212  0.00  0.00            
ATOM    343  N   ILE X  22      46.563  41.067  37.842  0.00  0.00            
ATOM    344  H   ILE X  22      46.450  40.068  37.944  0.00  0.00            
ATOM    345  CA  ILE X  22      46.627  41.882  39.079  0.00  0.00            
ATOM    346  HA  ILE X  22      45.895  42.676  38.930  0.00  0.00            
ATOM    347  CB  ILE X  22      46.219  41.075  40.332  0.00  0.00            
ATOM    348  HB  ILE X  22      47.059  40.424  40.574  0.00  0.00            
ATOM    349  CG2 ILE X  22      46.072  41.883  41.656  0.00  0.00            
ATOM    350 HG21 ILE X  22      45.182  42.512  41.674  0.00  0.00            
ATOM    351 HG22 ILE X  22      46.163  41.199  42.500  0.00  0.00            
ATOM    352 HG23 ILE X  22      46.902  42.585  41.741  0.00  0.00            
ATOM    353  CG1 ILE X  22      44.857  40.307  40.075  0.00  0.00            
ATOM    354 HG12 ILE X  22      44.088  40.932  40.527  0.00  0.00            
ATOM    355 HG13 ILE X  22      44.715  40.039  39.028  0.00  0.00            
ATOM    356  CD1 ILE X  22      44.748  38.989  40.912  0.00  0.00            
ATOM    357 HD11 ILE X  22      44.093  39.104  41.775  0.00  0.00            
ATOM    358 HD12 ILE X  22      44.246  38.203  40.347  0.00  0.00            
ATOM    359 HD13 ILE X  22      45.691  38.593  41.289  0.00  0.00            
ATOM    360  C   ILE X  22      48.048  42.573  39.177  0.00  0.00            
ATOM    361  O   ILE X  22      49.063  41.888  39.010  0.00  0.00            
ATOM    362  N   PRO X  23      48.085  43.891  39.534  0.00  0.00            
ATOM    363  CD  PRO X  23      46.976  44.835  39.487  0.00  0.00            
ATOM    364  HD2 PRO X  23      46.156  44.571  40.154  0.00  0.00            
ATOM    365  HD3 PRO X  23      46.639  44.863  38.451  0.00  0.00            
ATOM    366  CG  PRO X  23      47.587  46.213  39.753  0.00  0.00            
ATOM    367  HG2 PRO X  23      47.076  46.666  40.602  0.00  0.00            
ATOM    368  HG3 PRO X  23      47.237  46.866  38.953  0.00  0.00            
ATOM    369  CB  PRO X  23      49.081  46.012  39.917  0.00  0.00            
ATOM    370  HB2 PRO X  23      49.324  46.425  40.896  0.00  0.00            
ATOM    371  HB3 PRO X  23      49.604  46.462  39.074  0.00  0.00            
ATOM    372  CA  PRO X  23      49.339  44.542  39.767  0.00  0.00            
ATOM    373  HA  PRO X  23      49.870  44.297  38.847  0.00  0.00            
ATOM    374  C   PRO X  23      50.103  43.967  40.929  0.00  0.00            
ATOM    375  O   PRO X  23      49.588  43.870  42.026  0.00  0.00            
ATOM    376  N   LYS X  24      51.404  43.856  40.745  0.00  0.00            
ATOM    377  H   LYS X  24      51.606  44.411  39.926  0.00  0.00            
ATOM    378  CA  LYS X  24      52.334  43.491  41.836  0.00  0.00            
ATOM    379  HA  LYS X  24      51.986  42.503  42.139  0.00  0.00            
ATOM    380  CB  LYS X  24      53.758  43.512  41.200  0.00  0.00            
ATOM    381  HB2 LYS X  24      53.876  44.409  40.592  0.00  0.00            
ATOM    382  HB3 LYS X  24      54.554  43.502  41.945  0.00  0.00            
ATOM    383  CG  LYS X  24      53.936  42.255  40.247  0.00  0.00            
ATOM    384  HG2 LYS X  24      52.993  41.899  39.833  0.00  0.00            
ATOM    385  HG3 LYS X  24      54.639  42.506  39.453  0.00  0.00            
ATOM    386  CD  LYS X  24      54.466  41.076  41.076  0.00  0.00            
ATOM    387  HD2 LYS X  24      55.438  41.343  41.493  0.00  0.00            
ATOM    388  HD3 LYS X  24      53.639  40.789  41.725  0.00  0.00            
ATOM    389  CE  LYS X  24      54.784  39.889  40.056  0.00  0.00            
ATOM    390  HE2 LYS X  24      53.835  39.437  39.769  0.00  0.00            
ATOM    391  HE3 LYS X  24      55.260  40.340  39.185  0.00  0.00            
ATOM    392  NZ  LYS X  24      55.614  38.862  40.685  0.00  0.00            
ATOM    393  HZ1 LYS X  24      55.402  38.777  41.669  0.00  0.00            
ATOM    394  HZ2 LYS X  24      55.516  37.932  40.302  0.00  0.00            
ATOM    395  HZ3 LYS X  24      56.536  39.218  40.477  0.00  0.00            
ATOM    396  C   LYS X  24      52.259  44.369  43.120  0.00  0.00            
ATOM    397  O   LYS X  24      52.342  43.779  44.180  0.00  0.00            
ATOM    398  N   GLN X  25      52.026  45.687  43.027  0.00  0.00            
ATOM    399  H   GLN X  25      52.152  46.206  42.169  0.00  0.00            
ATOM    400  CA  GLN X  25      51.833  46.554  44.214  0.00  0.00            
ATOM    401  HA  GLN X  25      52.761  46.524  44.784  0.00  0.00            
ATOM    402  CB  GLN X  25      51.568  47.983  43.728  0.00  0.00            
ATOM    403  HB2 GLN X  25      52.409  48.327  43.127  0.00  0.00            
ATOM    404  HB3 GLN X  25      50.689  47.918  43.087  0.00  0.00            
ATOM    405  CG  GLN X  25      51.190  49.041  44.828  0.00  0.00            
ATOM    406  HG2 GLN X  25      50.220  48.895  45.304  0.00  0.00            
ATOM    407  HG3 GLN X  25      51.964  49.128  45.591  0.00  0.00            
ATOM    408  CD  GLN X  25      51.319  50.400  44.193  0.00  0.00            
ATOM    409  OE1 GLN X  25      50.343  50.945  43.670  0.00  0.00            
ATOM    410  NE2 GLN X  25      52.502  50.977  44.137  0.00  0.00            
ATOM    411 HE21 GLN X  25      52.606  51.901  43.744  0.00  0.00            
ATOM    412 HE22 GLN X  25      53.307  50.419  44.386  0.00  0.00            
ATOM    413  C   GLN X  25      50.762  46.180  45.209  0.00  0.00            
ATOM    414  O   GLN X  25      50.968  46.496  46.440  0.00  0.00            
ATOM    415  N   LEU X  26      49.754  45.389  44.783  0.00  0.00            
ATOM    416  H   LEU X  26      49.832  44.974  43.865  0.00  0.00            
ATOM    417  CA  LEU X  26      48.572  45.039  45.594  0.00  0.00            
ATOM    418  HA  LEU X  26      48.526  45.577  46.541  0.00  0.00            
ATOM    419  CB  LEU X  26      47.242  45.332  44.888  0.00  0.00            
ATOM    420  HB2 LEU X  26      47.248  44.720  43.985  0.00  0.00            
ATOM    421  HB3 LEU X  26      46.381  44.935  45.425  0.00  0.00            
ATOM    422  CG  LEU X  26      47.067  46.822  44.554  0.00  0.00            
ATOM    423  HG  LEU X  26      47.927  47.224  44.018  0.00  0.00            
ATOM    424  CD1 LEU X  26      45.912  47.048  43.591  0.00  0.00            
ATOM    425 HD11 LEU X  26      45.937  48.060  43.189  0.00  0.00            
ATOM    426 HD12 LEU X  26      45.902  46.250  42.849  0.00  0.00            
ATOM    427 HD13 LEU X  26      45.000  46.934  44.178  0.00  0.00            
ATOM    428  CD2 LEU X  26      46.746  47.744  45.787  0.00  0.00            
ATOM    429 HD21 LEU X  26      46.129  48.596  45.499  0.00  0.00            
ATOM    430 HD22 LEU X  26      46.374  47.154  46.625  0.00  0.00            
ATOM    431 HD23 LEU X  26      47.627  48.331  46.046  0.00  0.00            
ATOM    432  C   LEU X  26      48.577  43.641  46.131  0.00  0.00            
ATOM    433  O   LEU X  26      47.792  43.322  46.939  0.00  0.00            
ATOM    434  N   LEU X  27      49.571  42.795  45.716  0.00  0.00            
ATOM    435  H   LEU X  27      50.177  43.124  44.978  0.00  0.00            
ATOM    436  CA  LEU X  27      50.007  41.465  46.342  0.00  0.00            
ATOM    437  HA  LEU X  27      49.047  41.054  46.653  0.00  0.00            
ATOM    438  CB  LEU X  27      50.689  40.544  45.292  0.00  0.00            
ATOM    439  HB2 LEU X  27      51.768  40.556  45.449  0.00  0.00            
ATOM    440  HB3 LEU X  27      50.453  39.499  45.493  0.00  0.00            
ATOM    441  CG  LEU X  27      50.486  40.894  43.814  0.00  0.00            
ATOM    442  HG  LEU X  27      50.808  41.913  43.600  0.00  0.00            
ATOM    443  CD1 LEU X  27      51.329  39.916  42.937  0.00  0.00            
ATOM    444 HD11 LEU X  27      52.286  39.833  43.453  0.00  0.00            
ATOM    445 HD12 LEU X  27      50.930  38.902  42.908  0.00  0.00            
ATOM    446 HD13 LEU X  27      51.558  40.279  41.935  0.00  0.00            
ATOM    447  CD2 LEU X  27      48.975  40.594  43.554  0.00  0.00            
ATOM    448 HD21 LEU X  27      48.300  41.417  43.791  0.00  0.00            
ATOM    449 HD22 LEU X  27      48.854  40.304  42.510  0.00  0.00            
ATOM    450 HD23 LEU X  27      48.674  39.719  44.129  0.00  0.00            
ATOM    451  C   LEU X  27      50.874  41.578  47.584  0.00  0.00            
ATOM    452  O   LEU X  27      51.428  40.551  48.056  0.00  0.00            
ATOM    453  N   GLN X  28      50.773  42.693  48.363  0.00  0.00            
ATOM    454  H   GLN X  28      50.449  43.583  48.012  0.00  0.00            
ATOM    455  CA  GLN X  28      50.584  42.658  49.854  0.00  0.00            
ATOM    456  HA  GLN X  28      51.466  42.132  50.217  0.00  0.00            
ATOM    457  CB  GLN X  28      50.473  44.117  50.434  0.00  0.00            
ATOM    458  HB2 GLN X  28      49.468  44.470  50.202  0.00  0.00            
ATOM    459  HB3 GLN X  28      50.549  44.085  51.521  0.00  0.00            
ATOM    460  CG  GLN X  28      51.478  45.052  49.904  0.00  0.00            
ATOM    461  HG2 GLN X  28      51.584  44.919  48.827  0.00  0.00            
ATOM    462  HG3 GLN X  28      51.049  46.047  50.025  0.00  0.00            
ATOM    463  CD  GLN X  28      52.797  44.885  50.589  0.00  0.00            
ATOM    464  OE1 GLN X  28      53.584  44.051  50.150  0.00  0.00            
ATOM    465  NE2 GLN X  28      53.155  45.724  51.598  0.00  0.00            
ATOM    466 HE21 GLN X  28      54.089  45.526  51.929  0.00  0.00            
ATOM    467 HE22 GLN X  28      52.526  46.226  52.208  0.00  0.00            
ATOM    468  C   GLN X  28      49.321  41.878  50.225  0.00  0.00            
ATOM    469  O   GLN X  28      49.363  40.973  51.053  0.00  0.00            
ATOM    470  N   ARG X  29      48.128  42.165  49.737  0.00  0.00            
ATOM    471  H   ARG X  29      48.104  42.737  48.905  0.00  0.00            
ATOM    472  CA  ARG X  29      46.800  41.591  50.071  0.00  0.00            
ATOM    473  HA  ARG X  29      46.594  41.707  51.135  0.00  0.00            
ATOM    474  CB  ARG X  29      45.652  42.329  49.264  0.00  0.00            
ATOM    475  HB2 ARG X  29      46.008  42.156  48.249  0.00  0.00            
ATOM    476  HB3 ARG X  29      44.683  41.902  49.525  0.00  0.00            
ATOM    477  CG  ARG X  29      45.486  43.889  49.382  0.00  0.00            
ATOM    478  HG2 ARG X  29      46.419  44.376  49.097  0.00  0.00            
ATOM    479  HG3 ARG X  29      44.780  44.253  48.636  0.00  0.00            
ATOM    480  CD  ARG X  29      44.972  44.363  50.738  0.00  0.00            
ATOM    481  HD2 ARG X  29      45.636  44.028  51.534  0.00  0.00            
ATOM    482  HD3 ARG X  29      45.079  45.440  50.606  0.00  0.00            
ATOM    483  NE  ARG X  29      43.611  44.009  50.967  0.00  0.00            
ATOM    484  HE  ARG X  29      42.928  44.712  50.724  0.00  0.00            
ATOM    485  CZ  ARG X  29      43.192  43.330  52.008  0.00  0.00            
ATOM    486  NH1 ARG X  29      43.860  42.594  52.834  0.00  0.00            
ATOM    487 HH11 ARG X  29      44.865  42.651  52.916  0.00  0.00            
ATOM    488 HH12 ARG X  29      43.401  42.058  53.556  0.00  0.00            
ATOM    489  NH2 ARG X  29      41.917  43.355  52.231  0.00  0.00            
ATOM    490 HH21 ARG X  29      41.587  44.267  51.951  0.00  0.00            
ATOM    491 HH22 ARG X  29      41.653  43.067  53.162  0.00  0.00            
ATOM    492  C   ARG X  29      46.640  40.091  49.795  0.00  0.00            
ATOM    493  O   ARG X  29      45.949  39.380  50.567  0.00  0.00            
ATOM    494  N   ILE X  30      47.418  39.599  48.807  0.00  0.00            
ATOM    495  H   ILE X  30      48.299  40.003  48.525  0.00  0.00            
ATOM    496  CA  ILE X  30      47.129  38.201  48.418  0.00  0.00            
ATOM    497  HA  ILE X  30      46.640  37.632  49.209  0.00  0.00            
ATOM    498  CB  ILE X  30      46.123  38.217  47.219  0.00  0.00            
ATOM    499  HB  ILE X  30      45.977  37.166  46.969  0.00  0.00            
ATOM    500  CG2 ILE X  30      44.735  38.891  47.564  0.00  0.00            
ATOM    501 HG21 ILE X  30      44.056  38.627  46.753  0.00  0.00            
ATOM    502 HG22 ILE X  30      44.335  38.359  48.427  0.00  0.00            
ATOM    503 HG23 ILE X  30      44.662  39.976  47.647  0.00  0.00            
ATOM    504  CG1 ILE X  30      46.696  38.781  45.923  0.00  0.00            
ATOM    505 HG12 ILE X  30      47.211  39.716  46.145  0.00  0.00            
ATOM    506 HG13 ILE X  30      47.381  38.016  45.561  0.00  0.00            
ATOM    507  CD1 ILE X  30      45.673  38.861  44.771  0.00  0.00            
ATOM    508 HD11 ILE X  30      45.110  39.791  44.853  0.00  0.00            
ATOM    509 HD12 ILE X  30      46.143  38.934  43.791  0.00  0.00            
ATOM    510 HD13 ILE X  30      44.883  38.110  44.793  0.00  0.00            
ATOM    511  C   ILE X  30      48.399  37.492  48.028  0.00  0.00            
ATOM    512  O   ILE X  30      49.326  38.288  47.874  0.00  0.00            
ATOM    513  N   PRO X  31      48.476  36.159  48.020  0.00  0.00            
ATOM    514  CD  PRO X  31      47.608  35.065  48.416  0.00  0.00            
ATOM    515  HD2 PRO X  31      46.537  35.269  48.409  0.00  0.00            
ATOM    516  HD3 PRO X  31      47.850  34.929  49.470  0.00  0.00            
ATOM    517  CG  PRO X  31      48.003  33.893  47.641  0.00  0.00            
ATOM    518  HG2 PRO X  31      47.545  34.048  46.665  0.00  0.00            
ATOM    519  HG3 PRO X  31      47.768  32.995  48.214  0.00  0.00            
ATOM    520  CB  PRO X  31      49.527  34.081  47.537  0.00  0.00            
ATOM    521  HB2 PRO X  31      50.004  33.684  46.640  0.00  0.00            
ATOM    522  HB3 PRO X  31      49.971  33.650  48.434  0.00  0.00            
ATOM    523  CA  PRO X  31      49.688  35.547  47.509  0.00  0.00            
ATOM    524  HA  PRO X  31      50.515  35.719  48.198  0.00  0.00            
ATOM    525  C   PRO X  31      50.062  35.958  46.069  0.00  0.00            
ATOM    526  O   PRO X  31      49.148  35.984  45.217  0.00  0.00            
ATOM    527  N   ASN X  32      51.366  36.007  45.736  0.00  0.00            
ATOM    528  H   ASN X  32      51.950  36.285  46.511  0.00  0.00            
ATOM    529  CA  ASN X  32      51.952  36.016  44.406  0.00  0.00            
ATOM    530  HA  ASN X  32      51.289  36.446  43.655  0.00  0.00            
ATOM    531  CB  ASN X  32      53.329  36.733  44.482  0.00  0.00            
ATOM    532  HB2 ASN X  32      53.226  37.698  44.979  0.00  0.00            
ATOM    533  HB3 ASN X  32      53.921  36.054  45.094  0.00  0.00            
ATOM    534  CG  ASN X  32      54.101  36.800  43.230  0.00  0.00            
ATOM    535  OD1 ASN X  32      53.701  37.421  42.237  0.00  0.00            
ATOM    536  ND2 ASN X  32      55.192  36.073  43.160  0.00  0.00            
ATOM    537 HD21 ASN X  32      55.696  35.965  42.291  0.00  0.00            
ATOM    538 HD22 ASN X  32      55.274  35.406  43.914  0.00  0.00            
ATOM    539  C   ASN X  32      52.021  34.519  44.076  0.00  0.00            
ATOM    540  O   ASN X  32      52.755  33.772  44.608  0.00  0.00            
ATOM    541  N   ILE X  33      51.126  34.113  43.210  0.00  0.00            
ATOM    542  H   ILE X  33      50.570  34.818  42.747  0.00  0.00            
ATOM    543  CA  ILE X  33      50.900  32.706  42.785  0.00  0.00            
ATOM    544  HA  ILE X  33      50.929  32.128  43.708  0.00  0.00            
ATOM    545  CB  ILE X  33      49.472  32.433  42.267  0.00  0.00            
ATOM    546  HB  ILE X  33      49.512  31.451  41.796  0.00  0.00            
ATOM    547  CG2 ILE X  33      48.588  32.513  43.509  0.00  0.00            
ATOM    548 HG21 ILE X  33      47.546  32.477  43.189  0.00  0.00            
ATOM    549 HG22 ILE X  33      48.789  31.638  44.127  0.00  0.00            
ATOM    550 HG23 ILE X  33      48.814  33.437  44.042  0.00  0.00            
ATOM    551  CG1 ILE X  33      49.113  33.505  41.153  0.00  0.00            
ATOM    552 HG12 ILE X  33      48.674  34.388  41.617  0.00  0.00            
ATOM    553 HG13 ILE X  33      50.036  33.642  40.588  0.00  0.00            
ATOM    554  CD1 ILE X  33      48.019  32.954  40.211  0.00  0.00            
ATOM    555 HD11 ILE X  33      47.499  33.760  39.694  0.00  0.00            
ATOM    556 HD12 ILE X  33      48.369  32.276  39.433  0.00  0.00            
ATOM    557 HD13 ILE X  33      47.340  32.357  40.821  0.00  0.00            
ATOM    558  C   ILE X  33      51.992  32.208  41.849  0.00  0.00            
ATOM    559  O   ILE X  33      52.629  33.044  41.220  0.00  0.00            
ATOM    560  N   PRO X  34      52.369  30.908  41.851  0.00  0.00            
ATOM    561  CD  PRO X  34      51.579  29.864  42.408  0.00  0.00            
ATOM    562  HD2 PRO X  34      50.847  29.631  41.635  0.00  0.00            
ATOM    563  HD3 PRO X  34      50.912  30.012  43.257  0.00  0.00            
ATOM    564  CG  PRO X  34      52.468  28.674  42.663  0.00  0.00            
ATOM    565  HG2 PRO X  34      51.774  27.834  42.665  0.00  0.00            
ATOM    566  HG3 PRO X  34      53.031  28.791  43.589  0.00  0.00            
ATOM    567  CB  PRO X  34      53.488  28.806  41.522  0.00  0.00            
ATOM    568  HB2 PRO X  34      53.321  28.147  40.670  0.00  0.00            
ATOM    569  HB3 PRO X  34      54.437  28.419  41.894  0.00  0.00            
ATOM    570  CA  PRO X  34      53.565  30.274  41.259  0.00  0.00            
ATOM    571  HA  PRO X  34      54.462  30.651  41.750  0.00  0.00            
ATOM    572  C   PRO X  34      53.849  30.669  39.782  0.00  0.00            
ATOM    573  O   PRO X  34      55.032  30.925  39.448  0.00  0.00            
ATOM    574  N   PRO X  35      52.900  30.890  38.913  0.00  0.00            
ATOM    575  CD  PRO X  35      51.589  30.231  39.050  0.00  0.00            
ATOM    576  HD2 PRO X  35      50.864  30.879  39.543  0.00  0.00            
ATOM    577  HD3 PRO X  35      51.685  29.338  39.667  0.00  0.00            
ATOM    578  CG  PRO X  35      51.171  29.828  37.646  0.00  0.00            
ATOM    579  HG2 PRO X  35      50.096  29.951  37.521  0.00  0.00            
ATOM    580  HG3 PRO X  35      51.571  28.844  37.403  0.00  0.00            
ATOM    581  CB  PRO X  35      51.877  30.845  36.750  0.00  0.00            
ATOM    582  HB2 PRO X  35      51.166  31.665  36.654  0.00  0.00            
ATOM    583  HB3 PRO X  35      52.086  30.351  35.801  0.00  0.00            
ATOM    584  CA  PRO X  35      53.164  31.308  37.523  0.00  0.00            
ATOM    585  HA  PRO X  35      53.976  30.680  37.156  0.00  0.00            
ATOM    586  C   PRO X  35      53.483  32.796  37.326  0.00  0.00            
ATOM    587  O   PRO X  35      53.649  33.252  36.217  0.00  0.00            
ATOM    588  N   ASN X  36      53.522  33.587  38.405  0.00  0.00            
ATOM    589  H   ASN X  36      53.085  33.224  39.240  0.00  0.00            
ATOM    590  CA  ASN X  36      54.124  34.944  38.603  0.00  0.00            
ATOM    591  HA  ASN X  36      53.949  35.259  39.631  0.00  0.00            
ATOM    592  CB  ASN X  36      55.663  34.740  38.467  0.00  0.00            
ATOM    593  HB2 ASN X  36      55.902  33.760  38.881  0.00  0.00            
ATOM    594  HB3 ASN X  36      56.008  34.679  37.434  0.00  0.00            
ATOM    595  CG  ASN X  36      56.451  35.703  39.195  0.00  0.00            
ATOM    596  OD1 ASN X  36      56.138  36.223  40.298  0.00  0.00            
ATOM    597  ND2 ASN X  36      57.498  36.241  38.604  0.00  0.00            
ATOM    598 HD21 ASN X  36      58.077  36.971  38.995  0.00  0.00            
ATOM    599 HD22 ASN X  36      57.842  35.861  37.734  0.00  0.00            
ATOM    600  C   ASN X  36      53.577  36.113  37.759  0.00  0.00            
ATOM    601  O   ASN X  36      53.864  37.288  38.077  0.00  0.00            
ATOM    602  N   ILE X  37      52.983  35.910  36.614  0.00  0.00            
ATOM    603  H   ILE X  37      53.340  35.119  36.097  0.00  0.00            
ATOM    604  CA  ILE X  37      51.643  36.535  36.349  0.00  0.00            
ATOM    605  HA  ILE X  37      51.649  37.601  36.573  0.00  0.00            
ATOM    606  CB  ILE X  37      51.342  36.476  34.775  0.00  0.00            
ATOM    607  HB  ILE X  37      50.300  36.755  34.621  0.00  0.00            
ATOM    608  CG2 ILE X  37      52.208  37.439  33.910  0.00  0.00            
ATOM    609 HG21 ILE X  37      52.149  38.454  34.302  0.00  0.00            
ATOM    610 HG22 ILE X  37      53.247  37.110  33.931  0.00  0.00            
ATOM    611 HG23 ILE X  37      51.906  37.417  32.863  0.00  0.00            
ATOM    612  CG1 ILE X  37      51.378  35.038  34.223  0.00  0.00            
ATOM    613 HG12 ILE X  37      52.360  34.592  34.382  0.00  0.00            
ATOM    614 HG13 ILE X  37      50.678  34.335  34.675  0.00  0.00            
ATOM    615  CD1 ILE X  37      51.210  34.884  32.694  0.00  0.00            
ATOM    616 HD11 ILE X  37      50.175  35.092  32.423  0.00  0.00            
ATOM    617 HD12 ILE X  37      51.898  35.513  32.129  0.00  0.00            
ATOM    618 HD13 ILE X  37      51.383  33.850  32.395  0.00  0.00            
ATOM    619  C   ILE X  37      50.486  35.926  37.174  0.00  0.00            
ATOM    620  O   ILE X  37      50.359  34.698  37.271  0.00  0.00            
ATOM    621  N   ASN X  38      49.626  36.813  37.600  0.00  0.00            
ATOM    622  H   ASN X  38      49.792  37.725  37.199  0.00  0.00            
ATOM    623  CA  ASN X  38      48.543  36.726  38.550  0.00  0.00            
ATOM    624  HA  ASN X  38      48.519  35.666  38.802  0.00  0.00            
ATOM    625  CB  ASN X  38      48.912  37.521  39.803  0.00  0.00            
ATOM    626  HB2 ASN X  38      49.047  38.581  39.591  0.00  0.00            
ATOM    627  HB3 ASN X  38      48.107  37.519  40.538  0.00  0.00            
ATOM    628  CG  ASN X  38      50.223  37.059  40.448  0.00  0.00            
ATOM    629  OD1 ASN X  38      50.203  36.437  41.509  0.00  0.00            
ATOM    630  ND2 ASN X  38      51.277  37.735  40.026  0.00  0.00            
ATOM    631 HD21 ASN X  38      51.974  37.858  40.746  0.00  0.00            
ATOM    632 HD22 ASN X  38      51.157  38.288  39.190  0.00  0.00            
ATOM    633  C   ASN X  38      47.117  37.029  38.077  0.00  0.00            
ATOM    634  O   ASN X  38      46.607  38.137  38.098  0.00  0.00            
ATOM    635  N   THR X  39      46.436  36.017  37.472  0.00  0.00            
ATOM    636  H   THR X  39      46.915  35.144  37.639  0.00  0.00            
ATOM    637  CA  THR X  39      45.243  35.978  36.614  0.00  0.00            
ATOM    638  HA  THR X  39      44.878  36.978  36.378  0.00  0.00            
ATOM    639  CB  THR X  39      45.524  35.346  35.221  0.00  0.00            
ATOM    640  HB  THR X  39      44.572  35.376  34.691  0.00  0.00            
ATOM    641  CG2 THR X  39      46.370  36.287  34.407  0.00  0.00            
ATOM    642 HG21 THR X  39      46.490  35.838  33.421  0.00  0.00            
ATOM    643 HG22 THR X  39      45.847  37.227  34.232  0.00  0.00            
ATOM    644 HG23 THR X  39      47.329  36.423  34.906  0.00  0.00            
ATOM    645  OG1 THR X  39      45.980  34.024  35.247  0.00  0.00            
ATOM    646  HG1 THR X  39      46.865  34.053  35.619  0.00  0.00            
ATOM    647  C   THR X  39      44.129  35.204  37.170  0.00  0.00            
ATOM    648  O   THR X  39      44.335  34.207  37.844  0.00  0.00            
ATOM    649  N   TRP X  40      42.939  35.777  37.151  0.00  0.00            
ATOM    650  H   TRP X  40      42.816  36.705  36.772  0.00  0.00            
ATOM    651  CA  TRP X  40      41.884  35.397  38.106  0.00  0.00            
ATOM    652  HA  TRP X  40      42.321  35.232  39.090  0.00  0.00            
ATOM    653  CB  TRP X  40      40.782  36.514  38.057  0.00  0.00            
ATOM    654  HB2 TRP X  40      40.494  36.803  37.047  0.00  0.00            
ATOM    655  HB3 TRP X  40      39.829  36.183  38.469  0.00  0.00            
ATOM    656  CG  TRP X  40      41.176  37.705  38.668  0.00  0.00            
ATOM    657  CD1 TRP X  40      41.805  38.763  38.152  0.00  0.00            
ATOM    658  HD1 TRP X  40      42.140  38.837  37.128  0.00  0.00            
ATOM    659  NE1 TRP X  40      41.843  39.836  38.984  0.00  0.00            
ATOM    660  HE1 TRP X  40      42.323  40.706  38.806  0.00  0.00            
ATOM    661  CE2 TRP X  40      41.339  39.492  40.247  0.00  0.00            
ATOM    662  CZ2 TRP X  40      41.216  40.105  41.450  0.00  0.00            
ATOM    663  HZ2 TRP X  40      41.195  41.184  41.400  0.00  0.00            
ATOM    664  CH2 TRP X  40      41.218  39.335  42.631  0.00  0.00            
ATOM    665  HH2 TRP X  40      41.316  39.806  43.598  0.00  0.00            
ATOM    666  CZ3 TRP X  40      41.015  37.925  42.585  0.00  0.00            
ATOM    667  HZ3 TRP X  40      40.958  37.343  43.493  0.00  0.00            
ATOM    668  CE3 TRP X  40      40.856  37.373  41.303  0.00  0.00            
ATOM    669  HE3 TRP X  40      40.556  36.346  41.154  0.00  0.00            
ATOM    670  CD2 TRP X  40      41.161  38.079  40.055  0.00  0.00            
ATOM    671  C   TRP X  40      41.147  34.072  37.894  0.00  0.00            
ATOM    672  O   TRP X  40      40.901  33.349  38.891  0.00  0.00            
ATOM    673  N   GLN X  41      41.205  33.559  36.685  0.00  0.00            
ATOM    674  H   GLN X  41      41.563  34.111  35.919  0.00  0.00            
ATOM    675  CA  GLN X  41      41.044  32.101  36.421  0.00  0.00            
ATOM    676  HA  GLN X  41      40.014  31.813  36.632  0.00  0.00            
ATOM    677  CB  GLN X  41      41.220  31.920  34.905  0.00  0.00            
ATOM    678  HB2 GLN X  41      40.506  32.540  34.363  0.00  0.00            
ATOM    679  HB3 GLN X  41      42.237  32.242  34.680  0.00  0.00            
ATOM    680  CG  GLN X  41      41.111  30.421  34.491  0.00  0.00            
ATOM    681  HG2 GLN X  41      42.051  29.924  34.730  0.00  0.00            
ATOM    682  HG3 GLN X  41      40.337  29.922  35.075  0.00  0.00            
ATOM    683  CD  GLN X  41      40.722  30.241  33.014  0.00  0.00            
ATOM    684  OE1 GLN X  41      40.545  31.201  32.308  0.00  0.00            
ATOM    685  NE2 GLN X  41      40.488  29.023  32.608  0.00  0.00            
ATOM    686 HE21 GLN X  41      40.210  28.917  31.643  0.00  0.00            
ATOM    687 HE22 GLN X  41      41.005  28.251  33.004  0.00  0.00            
ATOM    688  C   GLN X  41      42.084  31.305  37.240  0.00  0.00            
ATOM    689  O   GLN X  41      41.631  30.316  37.899  0.00  0.00            
ATOM    690  N   GLN X  42      43.388  31.530  37.137  0.00  0.00            
ATOM    691  H   GLN X  42      43.703  32.407  36.749  0.00  0.00            
ATOM    692  CA  GLN X  42      44.383  30.795  37.945  0.00  0.00            
ATOM    693  HA  GLN X  42      44.259  29.738  37.712  0.00  0.00            
ATOM    694  CB  GLN X  42      45.868  31.150  37.601  0.00  0.00            
ATOM    695  HB2 GLN X  42      46.038  32.221  37.706  0.00  0.00            
ATOM    696  HB3 GLN X  42      46.581  30.671  38.272  0.00  0.00            
ATOM    697  CG  GLN X  42      46.169  30.594  36.144  0.00  0.00            
ATOM    698  HG2 GLN X  42      45.555  29.700  36.029  0.00  0.00            
ATOM    699  HG3 GLN X  42      45.824  31.263  35.356  0.00  0.00            
ATOM    700  CD  GLN X  42      47.663  30.243  35.873  0.00  0.00            
ATOM    701  OE1 GLN X  42      48.478  31.089  35.362  0.00  0.00            
ATOM    702  NE2 GLN X  42      47.931  29.027  35.947  0.00  0.00            
ATOM    703 HE21 GLN X  42      48.859  28.809  35.614  0.00  0.00            
ATOM    704 HE22 GLN X  42      47.179  28.353  35.936  0.00  0.00            
ATOM    705  C   GLN X  42      44.060  30.965  39.447  0.00  0.00            
ATOM    706  O   GLN X  42      44.167  30.004  40.184  0.00  0.00            
ATOM    707  N   VAL X  43      43.828  32.161  39.900  0.00  0.00            
ATOM    708  H   VAL X  43      43.788  32.905  39.218  0.00  0.00            
ATOM    709  CA  VAL X  43      43.649  32.530  41.371  0.00  0.00            
ATOM    710  HA  VAL X  43      44.586  32.282  41.870  0.00  0.00            
ATOM    711  CB  VAL X  43      43.311  34.074  41.560  0.00  0.00            
ATOM    712  HB  VAL X  43      42.424  34.222  40.944  0.00  0.00            
ATOM    713  CG1 VAL X  43      43.113  34.489  43.010  0.00  0.00            
ATOM    714 HG11 VAL X  43      44.003  34.174  43.554  0.00  0.00            
ATOM    715 HG12 VAL X  43      42.946  35.549  43.206  0.00  0.00            
ATOM    716 HG13 VAL X  43      42.252  33.984  43.449  0.00  0.00            
ATOM    717  CG2 VAL X  43      44.576  34.963  41.111  0.00  0.00            
ATOM    718 HG21 VAL X  43      44.468  36.037  40.957  0.00  0.00            
ATOM    719 HG22 VAL X  43      45.289  35.017  41.934  0.00  0.00            
ATOM    720 HG23 VAL X  43      45.040  34.511  40.235  0.00  0.00            
ATOM    721  C   VAL X  43      42.610  31.660  42.005  0.00  0.00            
ATOM    722  O   VAL X  43      42.863  30.880  42.929  0.00  0.00            
ATOM    723  N   THR X  44      41.455  31.678  41.458  0.00  0.00            
ATOM    724  H   THR X  44      41.330  32.230  40.622  0.00  0.00            
ATOM    725  CA  THR X  44      40.311  30.849  41.844  0.00  0.00            
ATOM    726  HA  THR X  44      40.055  31.126  42.866  0.00  0.00            
ATOM    727  CB  THR X  44      39.059  31.204  41.086  0.00  0.00            
ATOM    728  HB  THR X  44      38.377  30.410  41.393  0.00  0.00            
ATOM    729  CG2 THR X  44      38.532  32.584  41.415  0.00  0.00            
ATOM    730 HG21 THR X  44      39.242  33.410  41.372  0.00  0.00            
ATOM    731 HG22 THR X  44      37.631  32.780  40.834  0.00  0.00            
ATOM    732 HG23 THR X  44      38.078  32.493  42.402  0.00  0.00            
ATOM    733  OG1 THR X  44      39.235  31.132  39.703  0.00  0.00            
ATOM    734  HG1 THR X  44      39.928  31.729  39.413  0.00  0.00            
ATOM    735  C   THR X  44      40.673  29.344  41.666  0.00  0.00            
ATOM    736  O   THR X  44      40.158  28.432  42.365  0.00  0.00            
ATOM    737  N   ALA X  45      41.465  29.006  40.658  0.00  0.00            
ATOM    738  H   ALA X  45      41.930  29.653  40.038  0.00  0.00            
ATOM    739  CA  ALA X  45      41.720  27.612  40.384  0.00  0.00            
ATOM    740  HA  ALA X  45      40.762  27.102  40.292  0.00  0.00            
ATOM    741  CB  ALA X  45      42.205  27.433  38.958  0.00  0.00            
ATOM    742  HB1 ALA X  45      43.189  27.857  38.760  0.00  0.00            
ATOM    743  HB2 ALA X  45      42.253  26.370  38.719  0.00  0.00            
ATOM    744  HB3 ALA X  45      41.453  27.844  38.284  0.00  0.00            
ATOM    745  C   ALA X  45      42.534  27.023  41.472  0.00  0.00            
ATOM    746  O   ALA X  45      42.084  26.016  42.103  0.00  0.00            
ATOM    747  N   LEU X  46      43.675  27.638  41.724  0.00  0.00            
ATOM    748  H   LEU X  46      44.088  28.347  41.134  0.00  0.00            
ATOM    749  CA  LEU X  46      44.560  27.165  42.825  0.00  0.00            
ATOM    750  HA  LEU X  46      44.651  26.085  42.706  0.00  0.00            
ATOM    751  CB  LEU X  46      45.898  27.784  42.756  0.00  0.00            
ATOM    752  HB2 LEU X  46      45.804  28.852  42.557  0.00  0.00            
ATOM    753  HB3 LEU X  46      46.416  27.699  43.711  0.00  0.00            
ATOM    754  CG  LEU X  46      46.905  27.188  41.769  0.00  0.00            
ATOM    755  HG  LEU X  46      46.382  26.963  40.839  0.00  0.00            
ATOM    756  CD1 LEU X  46      48.039  28.145  41.513  0.00  0.00            
ATOM    757 HD11 LEU X  46      48.730  27.784  40.751  0.00  0.00            
ATOM    758 HD12 LEU X  46      47.847  29.197  41.307  0.00  0.00            
ATOM    759 HD13 LEU X  46      48.650  28.205  42.414  0.00  0.00            
ATOM    760  CD2 LEU X  46      47.437  25.803  42.302  0.00  0.00            
ATOM    761 HD21 LEU X  46      46.660  25.099  42.601  0.00  0.00            
ATOM    762 HD22 LEU X  46      48.092  25.250  41.629  0.00  0.00            
ATOM    763 HD23 LEU X  46      48.092  25.993  43.152  0.00  0.00            
ATOM    764  C   LEU X  46      43.941  27.331  44.233  0.00  0.00            
ATOM    765  O   LEU X  46      44.193  26.515  45.075  0.00  0.00            
ATOM    766  N   ALA X  47      42.978  28.192  44.407  0.00  0.00            
ATOM    767  H   ALA X  47      42.938  28.937  43.726  0.00  0.00            
ATOM    768  CA  ALA X  47      42.231  28.315  45.607  0.00  0.00            
ATOM    769  HA  ALA X  47      42.807  28.412  46.527  0.00  0.00            
ATOM    770  CB  ALA X  47      41.418  29.603  45.544  0.00  0.00            
ATOM    771  HB1 ALA X  47      40.953  29.860  46.496  0.00  0.00            
ATOM    772  HB2 ALA X  47      41.914  30.441  45.053  0.00  0.00            
ATOM    773  HB3 ALA X  47      40.660  29.312  44.818  0.00  0.00            
ATOM    774  C   ALA X  47      41.298  27.132  45.892  0.00  0.00            
ATOM    775  O   ALA X  47      41.182  26.669  47.019  0.00  0.00            
ATOM    776  N   GLN X  48      40.526  26.725  44.889  0.00  0.00            
ATOM    777  H   GLN X  48      40.628  27.116  43.963  0.00  0.00            
ATOM    778  CA  GLN X  48      39.791  25.454  44.831  0.00  0.00            
ATOM    779  HA  GLN X  48      39.101  25.506  45.673  0.00  0.00            
ATOM    780  CB  GLN X  48      38.979  25.309  43.525  0.00  0.00            
ATOM    781  HB2 GLN X  48      38.276  26.140  43.464  0.00  0.00            
ATOM    782  HB3 GLN X  48      39.655  25.419  42.677  0.00  0.00            
ATOM    783  CG  GLN X  48      38.200  24.058  43.336  0.00  0.00            
ATOM    784  HG2 GLN X  48      38.012  23.731  44.359  0.00  0.00            
ATOM    785  HG3 GLN X  48      37.252  24.178  42.812  0.00  0.00            
ATOM    786  CD  GLN X  48      38.900  22.940  42.647  0.00  0.00            
ATOM    787  OE1 GLN X  48      39.685  22.168  43.189  0.00  0.00            
ATOM    788  NE2 GLN X  48      38.668  22.785  41.396  0.00  0.00            
ATOM    789 HE21 GLN X  48      39.335  22.265  40.843  0.00  0.00            
ATOM    790 HE22 GLN X  48      37.925  23.258  40.901  0.00  0.00            
ATOM    791  C   GLN X  48      40.811  24.316  45.131  0.00  0.00            
ATOM    792  O   GLN X  48      40.509  23.432  45.940  0.00  0.00            
ATOM    793  N   GLN X  49      42.011  24.356  44.592  0.00  0.00            
ATOM    794  H   GLN X  49      42.169  25.003  43.834  0.00  0.00            
ATOM    795  CA  GLN X  49      43.044  23.380  44.928  0.00  0.00            
ATOM    796  HA  GLN X  49      42.452  22.465  44.965  0.00  0.00            
ATOM    797  CB  GLN X  49      44.082  23.401  43.725  0.00  0.00            
ATOM    798  HB2 GLN X  49      43.493  23.544  42.819  0.00  0.00            
ATOM    799  HB3 GLN X  49      44.748  24.263  43.682  0.00  0.00            
ATOM    800  CG  GLN X  49      45.024  22.141  43.555  0.00  0.00            
ATOM    801  HG2 GLN X  49      45.863  22.384  42.903  0.00  0.00            
ATOM    802  HG3 GLN X  49      45.457  21.913  44.529  0.00  0.00            
ATOM    803  CD  GLN X  49      44.232  20.899  43.094  0.00  0.00            
ATOM    804  OE1 GLN X  49      43.119  21.027  42.554  0.00  0.00            
ATOM    805  NE2 GLN X  49      44.864  19.757  43.025  0.00  0.00            
ATOM    806 HE21 GLN X  49      44.504  19.084  42.364  0.00  0.00            
ATOM    807 HE22 GLN X  49      45.839  19.699  43.285  0.00  0.00            
ATOM    808  C   GLN X  49      43.670  23.525  46.272  0.00  0.00            
ATOM    809  O   GLN X  49      44.828  23.068  46.510  0.00  0.00            
ATOM    810  N   LYS X  50      43.037  24.407  47.111  0.00  0.00            
ATOM    811  H   LYS X  50      42.274  24.927  46.701  0.00  0.00            
ATOM    812  CA  LYS X  50      43.220  24.618  48.551  0.00  0.00            
ATOM    813  HA  LYS X  50      42.485  25.357  48.871  0.00  0.00            
ATOM    814  CB  LYS X  50      42.960  23.301  49.312  0.00  0.00            
ATOM    815  HB2 LYS X  50      43.652  22.505  49.038  0.00  0.00            
ATOM    816  HB3 LYS X  50      43.055  23.333  50.397  0.00  0.00            
ATOM    817  CG  LYS X  50      41.591  22.805  48.840  0.00  0.00            
ATOM    818  HG2 LYS X  50      40.960  23.693  48.869  0.00  0.00            
ATOM    819  HG3 LYS X  50      41.776  22.259  47.915  0.00  0.00            
ATOM    820  CD  LYS X  50      41.126  21.725  49.726  0.00  0.00            
ATOM    821  HD2 LYS X  50      41.832  20.913  49.552  0.00  0.00            
ATOM    822  HD3 LYS X  50      41.296  22.065  50.747  0.00  0.00            
ATOM    823  CE  LYS X  50      39.624  21.492  49.439  0.00  0.00            
ATOM    824  HE2 LYS X  50      39.274  22.513  49.590  0.00  0.00            
ATOM    825  HE3 LYS X  50      39.338  21.255  48.414  0.00  0.00            
ATOM    826  NZ  LYS X  50      38.997  20.532  50.348  0.00  0.00            
ATOM    827  HZ1 LYS X  50      39.056  20.702  51.342  0.00  0.00            
ATOM    828  HZ2 LYS X  50      38.036  20.335  50.108  0.00  0.00            
ATOM    829  HZ3 LYS X  50      39.483  19.654  50.233  0.00  0.00            
ATOM    830  C   LYS X  50      44.568  25.287  48.825  0.00  0.00            
ATOM    831  O   LYS X  50      44.845  25.375  50.008  0.00  0.00            
ATOM    832  N   LEU X  51      45.284  25.840  47.866  0.00  0.00            
ATOM    833  H   LEU X  51      44.838  25.894  46.961  0.00  0.00            
ATOM    834  CA  LEU X  51      46.341  26.832  48.070  0.00  0.00            
ATOM    835  HA  LEU X  51      46.975  26.314  48.791  0.00  0.00            
ATOM    836  CB  LEU X  51      47.018  27.242  46.714  0.00  0.00            
ATOM    837  HB2 LEU X  51      47.248  26.274  46.268  0.00  0.00            
ATOM    838  HB3 LEU X  51      46.318  27.725  46.032  0.00  0.00            
ATOM    839  CG  LEU X  51      48.323  28.127  46.767  0.00  0.00            
ATOM    840  HG  LEU X  51      48.177  28.992  47.414  0.00  0.00            
ATOM    841  CD1 LEU X  51      49.360  27.185  47.386  0.00  0.00            
ATOM    842 HD11 LEU X  51      50.409  27.473  47.462  0.00  0.00            
ATOM    843 HD12 LEU X  51      49.077  26.927  48.406  0.00  0.00            
ATOM    844 HD13 LEU X  51      49.333  26.280  46.779  0.00  0.00            
ATOM    845  CD2 LEU X  51      48.799  28.593  45.415  0.00  0.00            
ATOM    846 HD21 LEU X  51      48.535  27.898  44.619  0.00  0.00            
ATOM    847 HD22 LEU X  51      48.150  29.407  45.091  0.00  0.00            
ATOM    848 HD23 LEU X  51      49.820  28.949  45.556  0.00  0.00            
ATOM    849  C   LEU X  51      45.810  28.111  48.763  0.00  0.00            
ATOM    850  O   LEU X  51      45.847  28.249  49.966  0.00  0.00            
ATOM    851  N   LEU X  52      44.979  28.897  48.068  0.00  0.00            
ATOM    852  H   LEU X  52      44.598  28.520  47.212  0.00  0.00            
ATOM    853  CA  LEU X  52      44.497  30.106  48.705  0.00  0.00            
ATOM    854  HA  LEU X  52      45.310  30.494  49.318  0.00  0.00            
ATOM    855  CB  LEU X  52      44.032  31.176  47.715  0.00  0.00            
ATOM    856  HB2 LEU X  52      43.438  30.706  46.931  0.00  0.00            
ATOM    857  HB3 LEU X  52      43.294  31.791  48.230  0.00  0.00            
ATOM    858  CG  LEU X  52      45.223  32.045  47.199  0.00  0.00            
ATOM    859  HG  LEU X  52      45.718  32.504  48.055  0.00  0.00            
ATOM    860  CD1 LEU X  52      46.320  31.195  46.550  0.00  0.00            
ATOM    861 HD11 LEU X  52      47.083  31.856  46.139  0.00  0.00            
ATOM    862 HD12 LEU X  52      46.703  30.610  47.387  0.00  0.00            
ATOM    863 HD13 LEU X  52      45.931  30.597  45.726  0.00  0.00            
ATOM    864  CD2 LEU X  52      44.687  32.984  46.024  0.00  0.00            
ATOM    865 HD21 LEU X  52      45.421  33.722  45.702  0.00  0.00            
ATOM    866 HD22 LEU X  52      44.359  32.387  45.173  0.00  0.00            
ATOM    867 HD23 LEU X  52      43.750  33.491  46.251  0.00  0.00            
ATOM    868  C   LEU X  52      43.418  29.752  49.663  0.00  0.00            
ATOM    869  O   LEU X  52      42.382  29.088  49.387  0.00  0.00            
ATOM    870  N   THR X  53      43.635  30.212  50.903  0.00  0.00            
ATOM    871  H   THR X  53      44.510  30.714  50.959  0.00  0.00            
ATOM    872  CA  THR X  53      42.769  30.112  52.094  0.00  0.00            
ATOM    873  HA  THR X  53      42.481  29.073  52.250  0.00  0.00            
ATOM    874  CB  THR X  53      43.429  30.509  53.326  0.00  0.00            
ATOM    875  HB  THR X  53      42.699  30.331  54.115  0.00  0.00            
ATOM    876  CG2 THR X  53      44.572  29.639  53.606  0.00  0.00            
ATOM    877 HG21 THR X  53      45.447  30.270  53.446  0.00  0.00            
ATOM    878 HG22 THR X  53      44.616  29.315  54.646  0.00  0.00            
ATOM    879 HG23 THR X  53      44.616  28.714  53.030  0.00  0.00            
ATOM    880  OG1 THR X  53      43.918  31.803  53.298  0.00  0.00            
ATOM    881  HG1 THR X  53      44.566  31.787  52.591  0.00  0.00            
ATOM    882  C   THR X  53      41.410  30.847  51.829  0.00  0.00            
ATOM    883  O   THR X  53      41.339  31.710  50.908  0.00  0.00            
ATOM    884  N   PRO X  54      40.368  30.652  52.699  0.00  0.00            
ATOM    885  CD  PRO X  54      39.978  29.391  53.366  0.00  0.00            
ATOM    886  HD2 PRO X  54      40.433  29.358  54.356  0.00  0.00            
ATOM    887  HD3 PRO X  54      40.196  28.501  52.776  0.00  0.00            
ATOM    888  CG  PRO X  54      38.442  29.466  53.601  0.00  0.00            
ATOM    889  HG2 PRO X  54      38.204  28.900  54.502  0.00  0.00            
ATOM    890  HG3 PRO X  54      37.903  29.130  52.716  0.00  0.00            
ATOM    891  CB  PRO X  54      38.178  30.882  53.747  0.00  0.00            
ATOM    892  HB2 PRO X  54      38.357  31.098  54.800  0.00  0.00            
ATOM    893  HB3 PRO X  54      37.154  31.103  53.447  0.00  0.00            
ATOM    894  CA  PRO X  54      39.217  31.538  52.815  0.00  0.00            
ATOM    895  HA  PRO X  54      38.644  31.670  51.898  0.00  0.00            
ATOM    896  C   PRO X  54      39.543  33.016  53.200  0.00  0.00            
ATOM    897  O   PRO X  54      38.931  34.007  52.695  0.00  0.00            
ATOM    898  N   GLN X  55      40.589  33.251  54.005  0.00  0.00            
ATOM    899  H   GLN X  55      40.868  32.368  54.407  0.00  0.00            
ATOM    900  CA  GLN X  55      41.096  34.571  54.305  0.00  0.00            
ATOM    901  HA  GLN X  55      40.240  35.179  54.597  0.00  0.00            
ATOM    902  CB  GLN X  55      41.924  34.532  55.617  0.00  0.00            
ATOM    903  HB2 GLN X  55      41.386  34.212  56.510  0.00  0.00            
ATOM    904  HB3 GLN X  55      42.688  33.783  55.409  0.00  0.00            
ATOM    905  CG  GLN X  55      42.566  35.929  55.751  0.00  0.00            
ATOM    906  HG2 GLN X  55      43.145  35.939  56.675  0.00  0.00            
ATOM    907  HG3 GLN X  55      43.201  36.172  54.899  0.00  0.00            
ATOM    908  CD  GLN X  55      41.556  37.028  56.173  0.00  0.00            
ATOM    909  OE1 GLN X  55      40.368  36.744  56.528  0.00  0.00            
ATOM    910  NE2 GLN X  55      42.130  38.190  56.291  0.00  0.00            
ATOM    911 HE21 GLN X  55      41.558  39.008  56.141  0.00  0.00            
ATOM    912 HE22 GLN X  55      43.131  38.325  56.303  0.00  0.00            
ATOM    913  C   GLN X  55      41.753  35.221  53.057  0.00  0.00            
ATOM    914  O   GLN X  55      41.390  36.368  52.754  0.00  0.00            
ATOM    915  N   ASP X  56      42.538  34.431  52.254  0.00  0.00            
ATOM    916  H   ASP X  56      42.843  33.563  52.671  0.00  0.00            
ATOM    917  CA  ASP X  56      43.059  34.865  50.878  0.00  0.00            
ATOM    918  HA  ASP X  56      43.591  35.812  50.966  0.00  0.00            
ATOM    919  CB  ASP X  56      43.984  33.832  50.223  0.00  0.00            
ATOM    920  HB2 ASP X  56      43.415  32.966  49.885  0.00  0.00            
ATOM    921  HB3 ASP X  56      44.346  34.211  49.267  0.00  0.00            
ATOM    922  CG  ASP X  56      45.159  33.503  51.131  0.00  0.00            
ATOM    923  OD1 ASP X  56      45.447  32.296  51.276  0.00  0.00            
ATOM    924  OD2 ASP X  56      45.703  34.429  51.804  0.00  0.00            
ATOM    925  C   ASP X  56      41.802  35.295  50.011  0.00  0.00            
ATOM    926  O   ASP X  56      41.817  36.408  49.563  0.00  0.00            
ATOM    927  N   MET X  57      40.701  34.548  50.066  0.00  0.00            
ATOM    928  H   MET X  57      40.815  33.662  50.537  0.00  0.00            
ATOM    929  CA  MET X  57      39.519  34.803  49.209  0.00  0.00            
ATOM    930  HA  MET X  57      39.842  35.119  48.217  0.00  0.00            
ATOM    931  CB  MET X  57      38.780  33.422  49.097  0.00  0.00            
ATOM    932  HB2 MET X  57      38.588  33.061  50.107  0.00  0.00            
ATOM    933  HB3 MET X  57      37.764  33.543  48.723  0.00  0.00            
ATOM    934  CG  MET X  57      39.537  32.350  48.192  0.00  0.00            
ATOM    935  HG2 MET X  57      40.509  32.252  48.675  0.00  0.00            
ATOM    936  HG3 MET X  57      39.061  31.371  48.128  0.00  0.00            
ATOM    937  SD  MET X  57      39.888  32.877  46.457  0.00  0.00            
ATOM    938  CE  MET X  57      38.332  32.298  45.732  0.00  0.00            
ATOM    939  HE1 MET X  57      37.678  32.104  46.582  0.00  0.00            
ATOM    940  HE2 MET X  57      37.989  33.068  45.040  0.00  0.00            
ATOM    941  HE3 MET X  57      38.545  31.337  45.264  0.00  0.00            
ATOM    942  C   MET X  57      38.677  35.943  49.850  0.00  0.00            
ATOM    943  O   MET X  57      37.811  36.538  49.161  0.00  0.00            
ATOM    944  N   GLU X  58      39.027  36.423  51.109  0.00  0.00            
ATOM    945  H   GLU X  58      39.822  36.066  51.620  0.00  0.00            
ATOM    946  CA  GLU X  58      38.467  37.654  51.685  0.00  0.00            
ATOM    947  HA  GLU X  58      37.485  37.895  51.277  0.00  0.00            
ATOM    948  CB  GLU X  58      38.176  37.590  53.170  0.00  0.00            
ATOM    949  HB2 GLU X  58      37.754  36.629  53.461  0.00  0.00            
ATOM    950  HB3 GLU X  58      39.183  37.487  53.575  0.00  0.00            
ATOM    951  CG  GLU X  58      37.468  38.772  53.802  0.00  0.00            
ATOM    952  HG2 GLU X  58      37.552  38.646  54.882  0.00  0.00            
ATOM    953  HG3 GLU X  58      38.016  39.680  53.553  0.00  0.00            
ATOM    954  CD  GLU X  58      36.055  38.925  53.164  0.00  0.00            
ATOM    955  OE1 GLU X  58      35.583  40.085  52.992  0.00  0.00            
ATOM    956  OE2 GLU X  58      35.392  37.894  52.833  0.00  0.00            
ATOM    957  C   GLU X  58      39.192  38.861  51.183  0.00  0.00            
ATOM    958  O   GLU X  58      38.602  39.773  50.592  0.00  0.00            
ATOM    959  N   ALA X  59      40.473  39.066  51.525  0.00  0.00            
ATOM    960  H   ALA X  59      40.902  38.340  52.080  0.00  0.00            
ATOM    961  CA  ALA X  59      41.387  40.100  51.045  0.00  0.00            
ATOM    962  HA  ALA X  59      41.136  40.925  51.712  0.00  0.00            
ATOM    963  CB  ALA X  59      42.811  39.661  51.395  0.00  0.00            
ATOM    964  HB1 ALA X  59      43.055  38.765  50.824  0.00  0.00            
ATOM    965  HB2 ALA X  59      43.523  40.485  51.354  0.00  0.00            
ATOM    966  HB3 ALA X  59      42.771  39.229  52.394  0.00  0.00            
ATOM    967  C   ALA X  59      41.205  40.366  49.510  0.00  0.00            
ATOM    968  O   ALA X  59      41.091  41.520  49.019  0.00  0.00            
ATOM    969  N   ALA X  60      41.265  39.280  48.732  0.00  0.00            
ATOM    970  H   ALA X  60      41.273  38.353  49.133  0.00  0.00            
ATOM    971  CA  ALA X  60      40.995  39.369  47.315  0.00  0.00            
ATOM    972  HA  ALA X  60      41.928  39.759  46.907  0.00  0.00            
ATOM    973  CB  ALA X  60      40.877  37.890  46.855  0.00  0.00            
ATOM    974  HB1 ALA X  60      39.979  37.407  47.240  0.00  0.00            
ATOM    975  HB2 ALA X  60      41.048  37.965  45.781  0.00  0.00            
ATOM    976  HB3 ALA X  60      41.738  37.381  47.286  0.00  0.00            
ATOM    977  C   ALA X  60      39.864  40.267  46.839  0.00  0.00            
ATOM    978  O   ALA X  60      40.016  41.039  45.916  0.00  0.00            
ATOM    979  N   LYS X  61      38.793  40.442  47.643  0.00  0.00            
ATOM    980  H   LYS X  61      38.653  39.730  48.346  0.00  0.00            
ATOM    981  CA  LYS X  61      37.665  41.309  47.256  0.00  0.00            
ATOM    982  HA  LYS X  61      37.414  40.818  46.316  0.00  0.00            
ATOM    983  CB  LYS X  61      36.515  41.209  48.310  0.00  0.00            
ATOM    984  HB2 LYS X  61      36.705  41.267  49.382  0.00  0.00            
ATOM    985  HB3 LYS X  61      35.831  42.028  48.086  0.00  0.00            
ATOM    986  CG  LYS X  61      35.752  39.903  48.034  0.00  0.00            
ATOM    987  HG2 LYS X  61      35.369  39.991  47.017  0.00  0.00            
ATOM    988  HG3 LYS X  61      36.299  38.975  48.199  0.00  0.00            
ATOM    989  CD  LYS X  61      34.475  39.868  48.846  0.00  0.00            
ATOM    990  HD2 LYS X  61      33.993  40.845  48.813  0.00  0.00            
ATOM    991  HD3 LYS X  61      33.776  39.178  48.371  0.00  0.00            
ATOM    992  CE  LYS X  61      34.644  39.458  50.294  0.00  0.00            
ATOM    993  HE2 LYS X  61      35.361  38.638  50.330  0.00  0.00            
ATOM    994  HE3 LYS X  61      35.092  40.318  50.792  0.00  0.00            
ATOM    995  NZ  LYS X  61      33.452  38.989  51.044  0.00  0.00            
ATOM    996  HZ1 LYS X  61      32.646  39.581  50.896  0.00  0.00            
ATOM    997  HZ2 LYS X  61      33.241  38.032  50.802  0.00  0.00            
ATOM    998  HZ3 LYS X  61      33.622  39.007  52.039  0.00  0.00            
ATOM    999  C   LYS X  61      37.975  42.752  46.939  0.00  0.00            
ATOM   1000  O   LYS X  61      37.691  43.197  45.821  0.00  0.00            
ATOM   1001  N   GLU X  62      38.574  43.444  47.928  0.00  0.00            
ATOM   1002  H   GLU X  62      38.595  42.938  48.802  0.00  0.00            
ATOM   1003  CA  GLU X  62      39.298  44.700  47.730  0.00  0.00            
ATOM   1004  HA  GLU X  62      38.501  45.443  47.680  0.00  0.00            
ATOM   1005  CB  GLU X  62      40.160  44.950  48.984  0.00  0.00            
ATOM   1006  HB2 GLU X  62      39.658  44.474  49.826  0.00  0.00            
ATOM   1007  HB3 GLU X  62      41.148  44.503  48.877  0.00  0.00            
ATOM   1008  CG  GLU X  62      40.377  46.511  49.165  0.00  0.00            
ATOM   1009  HG2 GLU X  62      40.891  46.878  48.277  0.00  0.00            
ATOM   1010  HG3 GLU X  62      39.413  47.021  49.169  0.00  0.00            
ATOM   1011  CD  GLU X  62      41.154  46.924  50.365  0.00  0.00            
ATOM   1012  OE1 GLU X  62      41.062  48.129  50.691  0.00  0.00            
ATOM   1013  OE2 GLU X  62      41.784  46.043  51.029  0.00  0.00            
ATOM   1014  C   GLU X  62      40.189  44.735  46.476  0.00  0.00            
ATOM   1015  O   GLU X  62      40.061  45.604  45.628  0.00  0.00            
ATOM   1016  N   VAL X  63      40.980  43.672  46.237  0.00  0.00            
ATOM   1017  H   VAL X  63      40.968  43.019  47.007  0.00  0.00            
ATOM   1018  CA  VAL X  63      41.982  43.720  45.196  0.00  0.00            
ATOM   1019  HA  VAL X  63      42.390  44.728  45.280  0.00  0.00            
ATOM   1020  CB  VAL X  63      43.082  42.612  45.250  0.00  0.00            
ATOM   1021  HB  VAL X  63      42.564  41.654  45.197  0.00  0.00            
ATOM   1022  CG1 VAL X  63      43.995  42.647  44.036  0.00  0.00            
ATOM   1023 HG11 VAL X  63      43.654  42.061  43.183  0.00  0.00            
ATOM   1024 HG12 VAL X  63      44.204  43.705  43.880  0.00  0.00            
ATOM   1025 HG13 VAL X  63      44.915  42.124  44.296  0.00  0.00            
ATOM   1026  CG2 VAL X  63      43.881  42.708  46.514  0.00  0.00            
ATOM   1027 HG21 VAL X  63      43.302  42.722  47.437  0.00  0.00            
ATOM   1028 HG22 VAL X  63      44.530  41.835  46.590  0.00  0.00            
ATOM   1029 HG23 VAL X  63      44.449  43.636  46.446  0.00  0.00            
ATOM   1030  C   VAL X  63      41.212  43.573  43.787  0.00  0.00            
ATOM   1031  O   VAL X  63      41.431  44.397  42.885  0.00  0.00            
ATOM   1032  N   TYR X  64      40.129  42.757  43.701  0.00  0.00            
ATOM   1033  H   TYR X  64      39.873  42.334  44.582  0.00  0.00            
ATOM   1034  CA  TYR X  64      39.220  42.878  42.566  0.00  0.00            
ATOM   1035  HA  TYR X  64      39.850  42.913  41.677  0.00  0.00            
ATOM   1036  CB  TYR X  64      38.237  41.726  42.650  0.00  0.00            
ATOM   1037  HB2 TYR X  64      38.780  40.796  42.817  0.00  0.00            
ATOM   1038  HB3 TYR X  64      37.588  41.911  43.506  0.00  0.00            
ATOM   1039  CG  TYR X  64      37.270  41.504  41.462  0.00  0.00            
ATOM   1040  CD1 TYR X  64      37.511  40.418  40.540  0.00  0.00            
ATOM   1041  HD1 TYR X  64      38.447  39.879  40.569  0.00  0.00            
ATOM   1042  CE1 TYR X  64      36.773  40.388  39.342  0.00  0.00            
ATOM   1043  HE1 TYR X  64      36.981  39.614  38.618  0.00  0.00            
ATOM   1044  CZ  TYR X  64      35.561  41.020  39.308  0.00  0.00            
ATOM   1045  OH  TYR X  64      34.772  40.677  38.255  0.00  0.00            
ATOM   1046  HH  TYR X  64      33.924  41.097  38.420  0.00  0.00            
ATOM   1047  CE2 TYR X  64      35.333  42.204  40.069  0.00  0.00            
ATOM   1048  HE2 TYR X  64      34.580  42.921  39.777  0.00  0.00            
ATOM   1049  CD2 TYR X  64      36.162  42.469  41.173  0.00  0.00            
ATOM   1050  HD2 TYR X  64      35.904  43.371  41.708  0.00  0.00            
ATOM   1051  C   TYR X  64      38.461  44.240  42.383  0.00  0.00            
ATOM   1052  O   TYR X  64      38.261  44.711  41.270  0.00  0.00            
ATOM   1053  N   LYS X  65      38.060  44.890  43.481  0.00  0.00            
ATOM   1054  H   LYS X  65      38.099  44.395  44.360  0.00  0.00            
ATOM   1055  CA  LYS X  65      37.317  46.178  43.464  0.00  0.00            
ATOM   1056  HA  LYS X  65      36.532  46.183  42.709  0.00  0.00            
ATOM   1057  CB  LYS X  65      36.739  46.527  44.797  0.00  0.00            
ATOM   1058  HB2 LYS X  65      37.322  46.114  45.620  0.00  0.00            
ATOM   1059  HB3 LYS X  65      36.702  47.616  44.822  0.00  0.00            
ATOM   1060  CG  LYS X  65      35.362  46.010  45.014  0.00  0.00            
ATOM   1061  HG2 LYS X  65      34.791  46.251  44.117  0.00  0.00            
ATOM   1062  HG3 LYS X  65      35.389  44.952  45.276  0.00  0.00            
ATOM   1063  CD  LYS X  65      34.688  46.795  46.143  0.00  0.00            
ATOM   1064  HD2 LYS X  65      35.292  46.974  47.033  0.00  0.00            
ATOM   1065  HD3 LYS X  65      34.303  47.775  45.860  0.00  0.00            
ATOM   1066  CE  LYS X  65      33.426  45.987  46.401  0.00  0.00            
ATOM   1067  HE2 LYS X  65      32.685  46.641  46.861  0.00  0.00            
ATOM   1068  HE3 LYS X  65      32.985  45.811  45.420  0.00  0.00            
ATOM   1069  NZ  LYS X  65      33.629  44.772  47.225  0.00  0.00            
ATOM   1070  HZ1 LYS X  65      33.093  44.892  48.073  0.00  0.00            
ATOM   1071  HZ2 LYS X  65      33.184  43.955  46.832  0.00  0.00            
ATOM   1072  HZ3 LYS X  65      34.531  44.553  47.621  0.00  0.00            
ATOM   1073  C   LYS X  65      38.247  47.349  43.054  0.00  0.00            
ATOM   1074  O   LYS X  65      37.820  48.106  42.180  0.00  0.00            
ATOM   1075  N   ILE X  66      39.504  47.269  43.403  0.00  0.00            
ATOM   1076  H   ILE X  66      39.694  46.644  44.173  0.00  0.00            
ATOM   1077  CA  ILE X  66      40.548  48.164  42.726  0.00  0.00            
ATOM   1078  HA  ILE X  66      40.070  49.134  42.590  0.00  0.00            
ATOM   1079  CB  ILE X  66      41.844  48.195  43.438  0.00  0.00            
ATOM   1080  HB  ILE X  66      42.147  47.162  43.263  0.00  0.00            
ATOM   1081  CG2 ILE X  66      42.885  49.196  42.858  0.00  0.00            
ATOM   1082 HG21 ILE X  66      42.395  50.147  42.651  0.00  0.00            
ATOM   1083 HG22 ILE X  66      43.713  49.448  43.520  0.00  0.00            
ATOM   1084 HG23 ILE X  66      43.325  48.874  41.914  0.00  0.00            
ATOM   1085  CG1 ILE X  66      41.789  48.578  45.046  0.00  0.00            
ATOM   1086 HG12 ILE X  66      41.997  49.644  45.138  0.00  0.00            
ATOM   1087 HG13 ILE X  66      40.808  48.326  45.448  0.00  0.00            
ATOM   1088  CD1 ILE X  66      42.781  47.844  45.960  0.00  0.00            
ATOM   1089 HD11 ILE X  66      42.956  46.827  45.609  0.00  0.00            
ATOM   1090 HD12 ILE X  66      43.787  48.257  45.897  0.00  0.00            
ATOM   1091 HD13 ILE X  66      42.486  47.808  47.009  0.00  0.00            
ATOM   1092  C   ILE X  66      40.780  47.785  41.269  0.00  0.00            
ATOM   1093  O   ILE X  66      40.653  48.653  40.358  0.00  0.00            
ATOM   1094  N   HIE X  67      41.154  46.552  40.942  0.00  0.00            
ATOM   1095  H   HIE X  67      41.164  45.860  41.677  0.00  0.00            
ATOM   1096  CA  HIE X  67      41.656  46.185  39.633  0.00  0.00            
ATOM   1097  HA  HIE X  67      42.468  46.910  39.572  0.00  0.00            
ATOM   1098  CB  HIE X  67      42.269  44.816  39.816  0.00  0.00            
ATOM   1099  HB2 HIE X  67      43.011  44.880  40.611  0.00  0.00            
ATOM   1100  HB3 HIE X  67      41.543  44.036  40.047  0.00  0.00            
ATOM   1101  CG  HIE X  67      43.023  44.103  38.703  0.00  0.00            
ATOM   1102  ND1 HIE X  67      42.987  42.733  38.398  0.00  0.00            
ATOM   1103  CE1 HIE X  67      43.635  42.595  37.234  0.00  0.00            
ATOM   1104  HE1 HIE X  67      43.595  41.777  36.531  0.00  0.00            
ATOM   1105  NE2 HIE X  67      43.979  43.775  36.773  0.00  0.00            
ATOM   1106  HE2 HIE X  67      44.323  43.939  35.837  0.00  0.00            
ATOM   1107  CD2 HIE X  67      43.628  44.741  37.702  0.00  0.00            
ATOM   1108  HD2 HIE X  67      43.751  45.807  37.581  0.00  0.00            
ATOM   1109  C   HIE X  67      40.688  46.423  38.497  0.00  0.00            
ATOM   1110  O   HIE X  67      41.139  46.869  37.431  0.00  0.00            
ATOM   1111  N   GLN X  68      39.410  46.165  38.720  0.00  0.00            
ATOM   1112  H   GLN X  68      39.149  45.871  39.650  0.00  0.00            
ATOM   1113  CA  GLN X  68      38.334  46.361  37.768  0.00  0.00            
ATOM   1114  HA  GLN X  68      38.777  45.791  36.952  0.00  0.00            
ATOM   1115  CB  GLN X  68      37.058  45.697  38.327  0.00  0.00            
ATOM   1116  HB2 GLN X  68      37.278  44.630  38.288  0.00  0.00            
ATOM   1117  HB3 GLN X  68      37.096  45.884  39.400  0.00  0.00            
ATOM   1118  CG  GLN X  68      35.818  45.889  37.526  0.00  0.00            
ATOM   1119  HG2 GLN X  68      35.526  46.923  37.710  0.00  0.00            
ATOM   1120  HG3 GLN X  68      36.125  45.614  36.517  0.00  0.00            
ATOM   1121  CD  GLN X  68      34.584  44.992  37.936  0.00  0.00            
ATOM   1122  OE1 GLN X  68      33.586  45.363  38.504  0.00  0.00            
ATOM   1123  NE2 GLN X  68      34.595  43.786  37.292  0.00  0.00            
ATOM   1124 HE21 GLN X  68      33.745  43.244  37.363  0.00  0.00            
ATOM   1125 HE22 GLN X  68      35.449  43.274  37.125  0.00  0.00            
ATOM   1126  C   GLN X  68      38.209  47.820  37.355  0.00  0.00            
ATOM   1127  O   GLN X  68      37.907  48.062  36.166  0.00  0.00            
ATOM   1128  N   GLN X  69      38.650  48.772  38.242  0.00  0.00            
ATOM   1129  H   GLN X  69      38.930  48.470  39.164  0.00  0.00            
ATOM   1130  CA  GLN X  69      38.948  50.190  37.864  0.00  0.00            
ATOM   1131  HA  GLN X  69      38.132  50.565  37.247  0.00  0.00            
ATOM   1132  CB  GLN X  69      39.263  51.274  38.948  0.00  0.00            
ATOM   1133  HB2 GLN X  69      40.224  50.981  39.369  0.00  0.00            
ATOM   1134  HB3 GLN X  69      39.104  52.321  38.687  0.00  0.00            
ATOM   1135  CG  GLN X  69      38.202  51.023  39.983  0.00  0.00            
ATOM   1136  HG2 GLN X  69      37.221  51.242  39.562  0.00  0.00            
ATOM   1137  HG3 GLN X  69      38.189  50.007  40.379  0.00  0.00            
ATOM   1138  CD  GLN X  69      38.165  51.970  41.205  0.00  0.00            
ATOM   1139  OE1 GLN X  69      38.773  52.969  41.346  0.00  0.00            
ATOM   1140  NE2 GLN X  69      37.456  51.544  42.285  0.00  0.00            
ATOM   1141 HE21 GLN X  69      37.653  52.022  43.152  0.00  0.00            
ATOM   1142 HE22 GLN X  69      36.852  50.742  42.172  0.00  0.00            
ATOM   1143  C   GLN X  69      40.154  50.338  36.922  0.00  0.00            
ATOM   1144  O   GLN X  69      39.960  50.956  35.919  0.00  0.00            
ATOM   1145  N   LEU X  70      41.320  49.780  37.271  0.00  0.00            
ATOM   1146  H   LEU X  70      41.355  49.195  38.094  0.00  0.00            
ATOM   1147  CA  LEU X  70      42.541  49.879  36.388  0.00  0.00            
ATOM   1148  HA  LEU X  70      42.819  50.933  36.372  0.00  0.00            
ATOM   1149  CB  LEU X  70      43.662  49.187  37.172  0.00  0.00            
ATOM   1150  HB2 LEU X  70      43.437  48.123  37.251  0.00  0.00            
ATOM   1151  HB3 LEU X  70      44.609  49.071  36.644  0.00  0.00            
ATOM   1152  CG  LEU X  70      43.972  49.845  38.566  0.00  0.00            
ATOM   1153  HG  LEU X  70      43.058  49.963  39.147  0.00  0.00            
ATOM   1154  CD1 LEU X  70      44.926  49.079  39.444  0.00  0.00            
ATOM   1155 HD11 LEU X  70      44.521  48.082  39.617  0.00  0.00            
ATOM   1156 HD12 LEU X  70      45.840  48.887  38.883  0.00  0.00            
ATOM   1157 HD13 LEU X  70      45.261  49.480  40.401  0.00  0.00            
ATOM   1158  CD2 LEU X  70      44.561  51.234  38.255  0.00  0.00            
ATOM   1159 HD21 LEU X  70      45.413  51.158  37.579  0.00  0.00            
ATOM   1160 HD22 LEU X  70      43.843  51.921  37.806  0.00  0.00            
ATOM   1161 HD23 LEU X  70      44.862  51.756  39.164  0.00  0.00            
ATOM   1162  C   LEU X  70      42.406  49.314  34.996  0.00  0.00            
ATOM   1163  O   LEU X  70      42.940  49.795  34.047  0.00  0.00            
ATOM   1164  N   LEU X  71      41.562  48.259  34.872  0.00  0.00            
ATOM   1165  H   LEU X  71      41.420  47.737  35.724  0.00  0.00            
ATOM   1166  CA  LEU X  71      41.295  47.625  33.634  0.00  0.00            
ATOM   1167  HA  LEU X  71      42.208  47.568  33.040  0.00  0.00            
ATOM   1168  CB  LEU X  71      40.879  46.166  33.906  0.00  0.00            
ATOM   1169  HB2 LEU X  71      41.376  45.862  34.827  0.00  0.00            
ATOM   1170  HB3 LEU X  71      39.800  46.161  34.062  0.00  0.00            
ATOM   1171  CG  LEU X  71      41.235  45.162  32.740  0.00  0.00            
ATOM   1172  HG  LEU X  71      40.779  45.461  31.796  0.00  0.00            
ATOM   1173  CD1 LEU X  71      42.717  45.153  32.185  0.00  0.00            
ATOM   1174 HD11 LEU X  71      42.724  46.050  31.566  0.00  0.00            
ATOM   1175 HD12 LEU X  71      43.479  44.907  32.924  0.00  0.00            
ATOM   1176 HD13 LEU X  71      42.791  44.295  31.516  0.00  0.00            
ATOM   1177  CD2 LEU X  71      40.864  43.751  33.134  0.00  0.00            
ATOM   1178 HD21 LEU X  71      41.033  43.003  32.359  0.00  0.00            
ATOM   1179 HD22 LEU X  71      41.389  43.431  34.034  0.00  0.00            
ATOM   1180 HD23 LEU X  71      39.795  43.637  33.316  0.00  0.00            
ATOM   1181  C   LEU X  71      40.232  48.425  32.848  0.00  0.00            
ATOM   1182  O   LEU X  71      40.397  48.606  31.668  0.00  0.00            
ATOM   1183  N   PHE X  72      39.382  49.266  33.516  0.00  0.00            
ATOM   1184  H   PHE X  72      39.316  49.065  34.503  0.00  0.00            
ATOM   1185  CA  PHE X  72      38.454  50.220  32.854  0.00  0.00            
ATOM   1186  HA  PHE X  72      38.048  49.826  31.922  0.00  0.00            
ATOM   1187  CB  PHE X  72      37.254  50.538  33.857  0.00  0.00            
ATOM   1188  HB2 PHE X  72      36.781  49.571  34.028  0.00  0.00            
ATOM   1189  HB3 PHE X  72      37.587  51.019  34.777  0.00  0.00            
ATOM   1190  CG  PHE X  72      36.186  51.477  33.459  0.00  0.00            
ATOM   1191  CD1 PHE X  72      35.116  50.915  32.743  0.00  0.00            
ATOM   1192  HD1 PHE X  72      35.053  49.865  32.499  0.00  0.00            
ATOM   1193  CE1 PHE X  72      34.263  51.732  31.999  0.00  0.00            
ATOM   1194  HE1 PHE X  72      33.449  51.272  31.457  0.00  0.00            
ATOM   1195  CZ  PHE X  72      34.579  53.101  31.707  0.00  0.00            
ATOM   1196  HZ  PHE X  72      34.003  53.696  31.013  0.00  0.00            
ATOM   1197  CE2 PHE X  72      35.654  53.620  32.430  0.00  0.00            
ATOM   1198  HE2 PHE X  72      35.856  54.681  32.421  0.00  0.00            
ATOM   1199  CD2 PHE X  72      36.403  52.838  33.322  0.00  0.00            
ATOM   1200  HD2 PHE X  72      36.985  53.355  34.071  0.00  0.00            
ATOM   1201  C   PHE X  72      39.186  51.453  32.368  0.00  0.00            
ATOM   1202  O   PHE X  72      39.036  51.825  31.184  0.00  0.00            
ATOM   1203  N   LYS X  73      40.098  52.101  33.209  0.00  0.00            
ATOM   1204  H   LYS X  73      40.434  51.778  34.106  0.00  0.00            
ATOM   1205  CA  LYS X  73      41.015  53.249  32.757  0.00  0.00            
ATOM   1206  HA  LYS X  73      40.404  53.910  32.141  0.00  0.00            
ATOM   1207  CB  LYS X  73      41.543  54.020  33.989  0.00  0.00            
ATOM   1208  HB2 LYS X  73      42.128  53.386  34.656  0.00  0.00            
ATOM   1209  HB3 LYS X  73      42.236  54.749  33.568  0.00  0.00            
ATOM   1210  CG  LYS X  73      40.394  54.788  34.763  0.00  0.00            
ATOM   1211  HG2 LYS X  73      39.765  54.111  35.341  0.00  0.00            
ATOM   1212  HG3 LYS X  73      40.899  55.515  35.398  0.00  0.00            
ATOM   1213  CD  LYS X  73      39.487  55.660  33.855  0.00  0.00            
ATOM   1214  HD2 LYS X  73      40.003  55.881  32.920  0.00  0.00            
ATOM   1215  HD3 LYS X  73      38.569  55.171  33.528  0.00  0.00            
ATOM   1216  CE  LYS X  73      38.991  56.887  34.510  0.00  0.00            
ATOM   1217  HE2 LYS X  73      38.185  56.519  35.144  0.00  0.00            
ATOM   1218  HE3 LYS X  73      39.732  57.285  35.205  0.00  0.00            
ATOM   1219  NZ  LYS X  73      38.522  57.994  33.606  0.00  0.00            
ATOM   1220  HZ1 LYS X  73      38.214  58.821  34.097  0.00  0.00            
ATOM   1221  HZ2 LYS X  73      39.290  58.318  33.036  0.00  0.00            
ATOM   1222  HZ3 LYS X  73      37.728  57.665  33.075  0.00  0.00            
ATOM   1223  C   LYS X  73      42.136  52.799  31.824  0.00  0.00            
ATOM   1224  O   LYS X  73      42.784  53.683  31.241  0.00  0.00            
ATOM   1225  N   ALA X  74      42.098  51.490  31.519  0.00  0.00            
ATOM   1226  H   ALA X  74      41.828  50.773  32.177  0.00  0.00            
ATOM   1227  CA  ALA X  74      42.787  50.982  30.333  0.00  0.00            
ATOM   1228  HA  ALA X  74      43.576  51.692  30.083  0.00  0.00            
ATOM   1229  CB  ALA X  74      43.631  49.668  30.585  0.00  0.00            
ATOM   1230  HB1 ALA X  74      44.121  49.308  29.680  0.00  0.00            
ATOM   1231  HB2 ALA X  74      44.441  49.928  31.266  0.00  0.00            
ATOM   1232  HB3 ALA X  74      43.012  48.860  30.975  0.00  0.00            
ATOM   1233  C   ALA X  74      41.941  51.001  29.076  0.00  0.00            
ATOM   1234  O   ALA X  74      42.250  51.718  28.099  0.00  0.00            
ATOM   1235  N   ARG X  75      40.865  50.185  29.111  0.00  0.00            
ATOM   1236  H   ARG X  75      40.869  49.499  29.853  0.00  0.00            
ATOM   1237  CA  ARG X  75      40.245  49.893  27.835  0.00  0.00            
ATOM   1238  HA  ARG X  75      41.018  49.735  27.083  0.00  0.00            
ATOM   1239  CB  ARG X  75      39.660  48.464  27.927  0.00  0.00            
ATOM   1240  HB2 ARG X  75      39.141  48.359  28.879  0.00  0.00            
ATOM   1241  HB3 ARG X  75      39.056  48.207  27.057  0.00  0.00            
ATOM   1242  CG  ARG X  75      40.807  47.352  27.886  0.00  0.00            
ATOM   1243  HG2 ARG X  75      41.140  47.221  26.857  0.00  0.00            
ATOM   1244  HG3 ARG X  75      41.588  47.468  28.638  0.00  0.00            
ATOM   1245  CD  ARG X  75      40.174  45.944  28.230  0.00  0.00            
ATOM   1246  HD2 ARG X  75      39.770  45.997  29.241  0.00  0.00            
ATOM   1247  HD3 ARG X  75      39.220  45.860  27.709  0.00  0.00            
ATOM   1248  NE  ARG X  75      41.044  44.696  27.976  0.00  0.00            
ATOM   1249  HE  ARG X  75      41.724  44.510  28.699  0.00  0.00            
ATOM   1250  CZ  ARG X  75      41.137  44.060  26.785  0.00  0.00            
ATOM   1251  NH1 ARG X  75      40.406  44.282  25.747  0.00  0.00            
ATOM   1252 HH11 ARG X  75      39.609  44.882  25.902  0.00  0.00            
ATOM   1253 HH12 ARG X  75      40.844  44.303  24.837  0.00  0.00            
ATOM   1254  NH2 ARG X  75      41.913  43.104  26.751  0.00  0.00            
ATOM   1255 HH21 ARG X  75      42.363  42.669  27.544  0.00  0.00            
ATOM   1256 HH22 ARG X  75      41.991  42.607  25.875  0.00  0.00            
ATOM   1257  C   ARG X  75      39.076  50.822  27.284  0.00  0.00            
ATOM   1258  O   ARG X  75      38.954  50.894  26.086  0.00  0.00            
ATOM   1259  N   LEU X  76      38.107  51.222  28.174  0.00  0.00            
ATOM   1260  H   LEU X  76      38.233  50.899  29.123  0.00  0.00            
ATOM   1261  CA  LEU X  76      36.897  52.095  27.929  0.00  0.00            
ATOM   1262  HA  LEU X  76      36.744  52.042  26.851  0.00  0.00            
ATOM   1263  CB  LEU X  76      35.646  51.462  28.582  0.00  0.00            
ATOM   1264  HB2 LEU X  76      35.672  51.420  29.670  0.00  0.00            
ATOM   1265  HB3 LEU X  76      34.842  52.150  28.322  0.00  0.00            
ATOM   1266  CG  LEU X  76      35.136  50.096  28.070  0.00  0.00            
ATOM   1267  HG  LEU X  76      35.696  49.788  27.187  0.00  0.00            
ATOM   1268  CD1 LEU X  76      35.273  48.882  29.099  0.00  0.00            
ATOM   1269 HD11 LEU X  76      34.828  49.078  30.075  0.00  0.00            
ATOM   1270 HD12 LEU X  76      34.943  47.940  28.659  0.00  0.00            
ATOM   1271 HD13 LEU X  76      36.336  48.804  29.328  0.00  0.00            
ATOM   1272  CD2 LEU X  76      33.697  50.199  27.572  0.00  0.00            
ATOM   1273 HD21 LEU X  76      33.563  50.985  26.829  0.00  0.00            
ATOM   1274 HD22 LEU X  76      33.395  49.276  27.077  0.00  0.00            
ATOM   1275 HD23 LEU X  76      33.058  50.266  28.453  0.00  0.00            
ATOM   1276  C   LEU X  76      37.122  53.560  28.470  0.00  0.00            
ATOM   1277  O   LEU X  76      36.476  54.458  27.892  0.00  0.00            
ATOM   1278  N   GLN X  77      37.974  53.875  29.489  0.00  0.00            
ATOM   1279  H   GLN X  77      38.363  53.068  29.956  0.00  0.00            
ATOM   1280  CA  GLN X  77      38.464  55.201  29.890  0.00  0.00            
ATOM   1281  HA  GLN X  77      39.063  55.043  30.786  0.00  0.00            
ATOM   1282  CB  GLN X  77      39.311  55.746  28.765  0.00  0.00            
ATOM   1283  HB2 GLN X  77      38.784  55.835  27.815  0.00  0.00            
ATOM   1284  HB3 GLN X  77      39.575  56.787  28.951  0.00  0.00            
ATOM   1285  CG  GLN X  77      40.650  55.040  28.507  0.00  0.00            
ATOM   1286  HG2 GLN X  77      41.276  55.195  29.386  0.00  0.00            
ATOM   1287  HG3 GLN X  77      40.547  53.959  28.408  0.00  0.00            
ATOM   1288  CD  GLN X  77      41.356  55.600  27.275  0.00  0.00            
ATOM   1289  OE1 GLN X  77      41.268  55.097  26.172  0.00  0.00            
ATOM   1290  NE2 GLN X  77      41.832  56.774  27.357  0.00  0.00            
ATOM   1291 HE21 GLN X  77      42.622  56.991  26.766  0.00  0.00            
ATOM   1292 HE22 GLN X  77      41.753  57.184  28.277  0.00  0.00            
ATOM   1293  C   GLN X  77      37.439  56.288  30.396  0.00  0.00            
ATOM   1294  O   GLN X  77      37.565  56.578  31.642  0.00  0.00            
ATOM   1295  N   GLN X  78      36.328  56.509  29.699  0.00  0.00            
ATOM   1296  H   GLN X  78      36.468  56.311  28.718  0.00  0.00            
ATOM   1297  CA  GLN X  78      35.244  57.371  30.151  0.00  0.00            
ATOM   1298  HA  GLN X  78      35.101  57.125  31.203  0.00  0.00            
ATOM   1299  CB  GLN X  78      35.702  58.867  30.217  0.00  0.00            
ATOM   1300  HB2 GLN X  78      34.935  59.479  30.691  0.00  0.00            
ATOM   1301  HB3 GLN X  78      36.573  58.990  30.861  0.00  0.00            
ATOM   1302  CG  GLN X  78      35.824  59.666  28.913  0.00  0.00            
ATOM   1303  HG2 GLN X  78      34.856  59.866  28.453  0.00  0.00            
ATOM   1304  HG3 GLN X  78      36.254  60.621  29.214  0.00  0.00            
ATOM   1305  CD  GLN X  78      36.841  59.107  27.986  0.00  0.00            
ATOM   1306  OE1 GLN X  78      36.645  58.210  27.208  0.00  0.00            
ATOM   1307  NE2 GLN X  78      38.038  59.651  27.942  0.00  0.00            
ATOM   1308 HE21 GLN X  78      38.713  59.272  27.293  0.00  0.00            
ATOM   1309 HE22 GLN X  78      38.345  60.210  28.725  0.00  0.00            
ATOM   1310  C   GLN X  78      33.868  57.253  29.406  0.00  0.00            
ATOM   1311  O   GLN X  78      32.899  57.855  29.854  0.00  0.00            
ATOM   1312  N   GLN X  79      33.975  56.631  28.250  0.00  0.00            
ATOM   1313  H   GLN X  79      34.860  56.223  27.987  0.00  0.00            
ATOM   1314  CA  GLN X  79      32.747  56.471  27.287  0.00  0.00            
ATOM   1315  HA  GLN X  79      32.389  57.473  27.050  0.00  0.00            
ATOM   1316  CB  GLN X  79      33.357  55.933  25.915  0.00  0.00            
ATOM   1317  HB2 GLN X  79      32.723  56.096  25.043  0.00  0.00            
ATOM   1318  HB3 GLN X  79      34.300  56.432  25.694  0.00  0.00            
ATOM   1319  CG  GLN X  79      33.509  54.384  25.880  0.00  0.00            
ATOM   1320  HG2 GLN X  79      34.231  54.181  26.671  0.00  0.00            
ATOM   1321  HG3 GLN X  79      32.580  53.899  26.181  0.00  0.00            
ATOM   1322  CD  GLN X  79      34.195  53.853  24.628  0.00  0.00            
ATOM   1323  OE1 GLN X  79      35.016  54.460  23.941  0.00  0.00            
ATOM   1324  NE2 GLN X  79      33.700  52.751  24.124  0.00  0.00            
ATOM   1325 HE21 GLN X  79      34.310  52.160  23.578  0.00  0.00            
ATOM   1326 HE22 GLN X  79      32.884  52.329  24.543  0.00  0.00            
ATOM   1327  C   GLN X  79      31.634  55.561  27.733  0.00  0.00            
ATOM   1328  O   GLN X  79      31.821  54.749  28.622  0.00  0.00            
ATOM   1329  N   GLN X  80      30.398  55.712  27.283  0.00  0.00            
ATOM   1330  H   GLN X  80      30.238  56.496  26.667  0.00  0.00            
ATOM   1331  CA  GLN X  80      29.239  54.908  27.447  0.00  0.00            
ATOM   1332  HA  GLN X  80      29.181  54.539  28.471  0.00  0.00            
ATOM   1333  CB  GLN X  80      27.920  55.719  27.170  0.00  0.00            
ATOM   1334  HB2 GLN X  80      28.153  56.305  26.281  0.00  0.00            
ATOM   1335  HB3 GLN X  80      27.196  54.968  26.856  0.00  0.00            
ATOM   1336  CG  GLN X  80      27.406  56.503  28.367  0.00  0.00            
ATOM   1337  HG2 GLN X  80      28.289  57.107  28.578  0.00  0.00            
ATOM   1338  HG3 GLN X  80      26.552  57.136  28.128  0.00  0.00            
ATOM   1339  CD  GLN X  80      26.995  55.625  29.578  0.00  0.00            
ATOM   1340  OE1 GLN X  80      27.139  54.401  29.650  0.00  0.00            
ATOM   1341  NE2 GLN X  80      26.438  56.256  30.572  0.00  0.00            
ATOM   1342 HE21 GLN X  80      25.707  55.737  31.038  0.00  0.00            
ATOM   1343 HE22 GLN X  80      26.161  57.216  30.425  0.00  0.00            
ATOM   1344  C   GLN X  80      29.276  53.557  26.615  0.00  0.00            
ATOM   1345  O   GLN X  80      29.002  52.526  27.154  0.00  0.00            
ATOM   1346  N   ALA X  81      29.530  53.565  25.340  0.00  0.00            
ATOM   1347  H   ALA X  81      29.451  54.463  24.884  0.00  0.00            
ATOM   1348  CA  ALA X  81      29.377  52.455  24.368  0.00  0.00            
ATOM   1349  HA  ALA X  81      28.329  52.169  24.462  0.00  0.00            
ATOM   1350  CB  ALA X  81      29.900  52.833  22.989  0.00  0.00            
ATOM   1351  HB1 ALA X  81      30.913  53.217  23.109  0.00  0.00            
ATOM   1352  HB2 ALA X  81      29.954  51.921  22.393  0.00  0.00            
ATOM   1353  HB3 ALA X  81      29.346  53.731  22.715  0.00  0.00            
ATOM   1354  C   ALA X  81      30.242  51.280  24.855  0.00  0.00            
ATOM   1355  O   ALA X  81      31.400  51.456  25.282  0.00  0.00            
ATOM   1356  N   GLN X  82      29.849  49.984  24.595  0.00  0.00            
ATOM   1357  H   GLN X  82      28.985  49.837  24.094  0.00  0.00            
ATOM   1358  CA  GLN X  82      30.828  48.863  24.698  0.00  0.00            
ATOM   1359  HA  GLN X  82      31.302  48.774  25.676  0.00  0.00            
ATOM   1360  CB  GLN X  82      30.164  47.439  24.365  0.00  0.00            
ATOM   1361  HB2 GLN X  82      29.620  47.286  25.297  0.00  0.00            
ATOM   1362  HB3 GLN X  82      29.437  47.406  23.553  0.00  0.00            
ATOM   1363  CG  GLN X  82      31.172  46.270  24.097  0.00  0.00            
ATOM   1364  HG2 GLN X  82      30.408  45.497  24.008  0.00  0.00            
ATOM   1365  HG3 GLN X  82      31.879  46.503  23.301  0.00  0.00            
ATOM   1366  CD  GLN X  82      31.878  45.962  25.368  0.00  0.00            
ATOM   1367  OE1 GLN X  82      32.895  46.587  25.599  0.00  0.00            
ATOM   1368  NE2 GLN X  82      31.387  45.029  26.153  0.00  0.00            
ATOM   1369 HE21 GLN X  82      31.599  45.018  27.140  0.00  0.00            
ATOM   1370 HE22 GLN X  82      30.458  44.728  25.896  0.00  0.00            
ATOM   1371  C   GLN X  82      32.015  49.083  23.707  0.00  0.00            
ATOM   1372  O   GLN X  82      31.826  49.582  22.556  0.00  0.00            
ATOM   1373  N   MET X  85      18.844  53.828  40.265  0.00  0.00            
ATOM   1374  H   MET X  85      18.971  54.685  39.747  0.00  0.00            
ATOM   1375  CA  MET X  85      17.502  53.264  40.083  0.00  0.00            
ATOM   1376  HA  MET X  85      16.896  53.728  40.861  0.00  0.00            
ATOM   1377  CB  MET X  85      17.027  53.679  38.625  0.00  0.00            
ATOM   1378  HB2 MET X  85      17.839  53.726  37.899  0.00  0.00            
ATOM   1379  HB3 MET X  85      16.250  53.020  38.237  0.00  0.00            
ATOM   1380  CG  MET X  85      16.559  55.168  38.770  0.00  0.00            
ATOM   1381  HG2 MET X  85      15.725  55.159  39.472  0.00  0.00            
ATOM   1382  HG3 MET X  85      17.392  55.787  39.103  0.00  0.00            
ATOM   1383  SD  MET X  85      15.964  56.004  37.210  0.00  0.00            
ATOM   1384  CE  MET X  85      14.864  54.693  36.581  0.00  0.00            
ATOM   1385  HE1 MET X  85      15.576  53.898  36.361  0.00  0.00            
ATOM   1386  HE2 MET X  85      14.182  54.359  37.363  0.00  0.00            
ATOM   1387  HE3 MET X  85      14.357  55.049  35.684  0.00  0.00            
ATOM   1388  C   MET X  85      17.421  51.728  40.195  0.00  0.00            
ATOM   1389  O   MET X  85      18.080  50.941  39.525  0.00  0.00            
ATOM   1390  N   LYS X  86      16.394  51.292  41.013  0.00  0.00            
ATOM   1391  H   LYS X  86      15.853  52.000  41.487  0.00  0.00            
ATOM   1392  CA  LYS X  86      16.294  49.917  41.468  0.00  0.00            
ATOM   1393  HA  LYS X  86      17.342  49.624  41.518  0.00  0.00            
ATOM   1394  CB  LYS X  86      15.537  49.895  42.821  0.00  0.00            
ATOM   1395  HB2 LYS X  86      15.723  50.846  43.321  0.00  0.00            
ATOM   1396  HB3 LYS X  86      14.461  49.764  42.706  0.00  0.00            
ATOM   1397  CG  LYS X  86      16.042  48.767  43.689  0.00  0.00            
ATOM   1398  HG2 LYS X  86      15.539  47.900  43.261  0.00  0.00            
ATOM   1399  HG3 LYS X  86      17.109  48.588  43.555  0.00  0.00            
ATOM   1400  CD  LYS X  86      15.840  48.757  45.237  0.00  0.00            
ATOM   1401  HD2 LYS X  86      16.386  47.952  45.729  0.00  0.00            
ATOM   1402  HD3 LYS X  86      16.229  49.705  45.609  0.00  0.00            
ATOM   1403  CE  LYS X  86      14.390  48.549  45.692  0.00  0.00            
ATOM   1404  HE2 LYS X  86      13.743  49.283  45.211  0.00  0.00            
ATOM   1405  HE3 LYS X  86      14.201  47.527  45.364  0.00  0.00            
ATOM   1406  NZ  LYS X  86      14.278  48.628  47.136  0.00  0.00            
ATOM   1407  HZ1 LYS X  86      13.543  49.280  47.369  0.00  0.00            
ATOM   1408  HZ2 LYS X  86      14.245  47.711  47.557  0.00  0.00            
ATOM   1409  HZ3 LYS X  86      15.115  49.102  47.444  0.00  0.00            
ATOM   1410  C   LYS X  86      15.580  49.091  40.370  0.00  0.00            
ATOM   1411  O   LYS X  86      14.478  49.458  39.961  0.00  0.00            
ATOM   1412  N   THR X  87      16.203  47.989  39.913  0.00  0.00            
ATOM   1413  H   THR X  87      17.166  47.789  40.141  0.00  0.00            
ATOM   1414  CA  THR X  87      15.442  46.822  39.446  0.00  0.00            
ATOM   1415  HA  THR X  87      15.335  47.094  38.396  0.00  0.00            
ATOM   1416  CB  THR X  87      16.221  45.512  39.597  0.00  0.00            
ATOM   1417  HB  THR X  87      15.678  44.679  39.149  0.00  0.00            
ATOM   1418  CG2 THR X  87      17.558  45.478  38.847  0.00  0.00            
ATOM   1419 HG21 THR X  87      17.922  44.462  39.000  0.00  0.00            
ATOM   1420 HG22 THR X  87      17.396  45.669  37.786  0.00  0.00            
ATOM   1421 HG23 THR X  87      18.330  46.192  39.132  0.00  0.00            
ATOM   1422  OG1 THR X  87      16.443  45.391  41.016  0.00  0.00            
ATOM   1423  HG1 THR X  87      15.597  45.426  41.469  0.00  0.00            
ATOM   1424  C   THR X  87      14.100  46.756  40.149  0.00  0.00            
ATOM   1425  O   THR X  87      14.004  46.745  41.356  0.00  0.00            
ATOM   1426  N   VAL X  88      13.121  46.292  39.385  0.00  0.00            
ATOM   1427  H   VAL X  88      13.138  46.392  38.380  0.00  0.00            
ATOM   1428  CA  VAL X  88      11.925  45.533  39.930  0.00  0.00            
ATOM   1429  HA  VAL X  88      11.541  45.934  40.868  0.00  0.00            
ATOM   1430  CB  VAL X  88      10.639  45.704  38.971  0.00  0.00            
ATOM   1431  HB  VAL X  88      10.658  46.668  38.464  0.00  0.00            
ATOM   1432  CG1 VAL X  88      10.726  44.703  37.856  0.00  0.00            
ATOM   1433 HG11 VAL X  88      10.322  43.763  38.232  0.00  0.00            
ATOM   1434 HG12 VAL X  88      10.154  44.962  36.965  0.00  0.00            
ATOM   1435 HG13 VAL X  88      11.749  44.357  37.709  0.00  0.00            
ATOM   1436  CG2 VAL X  88       9.360  45.820  39.835  0.00  0.00            
ATOM   1437 HG21 VAL X  88       8.490  45.991  39.200  0.00  0.00            
ATOM   1438 HG22 VAL X  88       9.121  44.863  40.298  0.00  0.00            
ATOM   1439 HG23 VAL X  88       9.332  46.642  40.551  0.00  0.00            
ATOM   1440  C   VAL X  88      12.089  43.992  40.263  0.00  0.00            
ATOM   1441  O   VAL X  88      11.341  43.422  41.045  0.00  0.00            
ATOM   1442  N   LEU X  89      13.147  43.355  39.725  0.00  0.00            
ATOM   1443  H   LEU X  89      13.583  43.714  38.888  0.00  0.00            
ATOM   1444  CA  LEU X  89      13.694  42.126  40.318  0.00  0.00            
ATOM   1445  HA  LEU X  89      12.845  41.444  40.337  0.00  0.00            
ATOM   1446  CB  LEU X  89      14.934  41.518  39.584  0.00  0.00            
ATOM   1447  HB2 LEU X  89      15.818  42.129  39.767  0.00  0.00            
ATOM   1448  HB3 LEU X  89      15.164  40.549  40.025  0.00  0.00            
ATOM   1449  CG  LEU X  89      14.715  41.432  38.082  0.00  0.00            
ATOM   1450  HG  LEU X  89      14.743  42.470  37.753  0.00  0.00            
ATOM   1451  CD1 LEU X  89      15.898  40.732  37.388  0.00  0.00            
ATOM   1452 HD11 LEU X  89      16.737  41.418  37.273  0.00  0.00            
ATOM   1453 HD12 LEU X  89      16.160  39.812  37.909  0.00  0.00            
ATOM   1454 HD13 LEU X  89      15.712  40.443  36.354  0.00  0.00            
ATOM   1455  CD2 LEU X  89      13.402  40.715  37.688  0.00  0.00            
ATOM   1456 HD21 LEU X  89      13.283  40.692  36.605  0.00  0.00            
ATOM   1457 HD22 LEU X  89      13.217  39.778  38.215  0.00  0.00            
ATOM   1458 HD23 LEU X  89      12.662  41.471  37.950  0.00  0.00            
ATOM   1459  C   LEU X  89      14.114  42.436  41.846  0.00  0.00            
ATOM   1460  O   LEU X  89      14.480  43.522  42.206  0.00  0.00            
ATOM   1461  N   PRO X  90      14.067  41.469  42.770  0.00  0.00            
ATOM   1462  CD  PRO X  90      13.543  40.128  42.490  0.00  0.00            
ATOM   1463  HD2 PRO X  90      13.919  39.780  41.528  0.00  0.00            
ATOM   1464  HD3 PRO X  90      12.455  40.112  42.550  0.00  0.00            
ATOM   1465  CG  PRO X  90      14.221  39.146  43.496  0.00  0.00            
ATOM   1466  HG2 PRO X  90      15.161  38.776  43.087  0.00  0.00            
ATOM   1467  HG3 PRO X  90      13.554  38.318  43.736  0.00  0.00            
ATOM   1468  CB  PRO X  90      14.514  40.094  44.644  0.00  0.00            
ATOM   1469  HB2 PRO X  90      15.350  39.688  45.212  0.00  0.00            
ATOM   1470  HB3 PRO X  90      13.639  40.210  45.283  0.00  0.00            
ATOM   1471  CA  PRO X  90      14.818  41.414  43.953  0.00  0.00            
ATOM   1472  HA  PRO X  90      14.456  42.226  44.584  0.00  0.00            
ATOM   1473  C   PRO X  90      16.386  41.602  43.728  0.00  0.00            
ATOM   1474  O   PRO X  90      16.863  41.506  42.591  0.00  0.00            
ATOM   1475  N   ILE X  91      17.132  41.864  44.832  0.00  0.00            
ATOM   1476  H   ILE X  91      16.617  42.125  45.661  0.00  0.00            
ATOM   1477  CA  ILE X  91      18.604  41.579  44.799  0.00  0.00            
ATOM   1478  HA  ILE X  91      19.069  42.113  43.970  0.00  0.00            
ATOM   1479  CB  ILE X  91      19.347  42.093  46.061  0.00  0.00            
ATOM   1480  HB  ILE X  91      19.279  43.178  46.139  0.00  0.00            
ATOM   1481  CG2 ILE X  91      18.760  41.584  47.435  0.00  0.00            
ATOM   1482 HG21 ILE X  91      17.752  41.977  47.564  0.00  0.00            
ATOM   1483 HG22 ILE X  91      18.454  40.540  47.498  0.00  0.00            
ATOM   1484 HG23 ILE X  91      19.320  41.879  48.322  0.00  0.00            
ATOM   1485  CG1 ILE X  91      20.847  41.787  46.097  0.00  0.00            
ATOM   1486 HG12 ILE X  91      21.264  41.767  47.104  0.00  0.00            
ATOM   1487 HG13 ILE X  91      21.007  40.741  45.836  0.00  0.00            
ATOM   1488  CD1 ILE X  91      21.665  42.635  45.200  0.00  0.00            
ATOM   1489 HD11 ILE X  91      21.075  42.869  44.314  0.00  0.00            
ATOM   1490 HD12 ILE X  91      21.906  43.591  45.666  0.00  0.00            
ATOM   1491 HD13 ILE X  91      22.621  42.227  44.873  0.00  0.00            
ATOM   1492  C   ILE X  91      18.897  40.069  44.488  0.00  0.00            
ATOM   1493  O   ILE X  91      18.267  39.307  45.212  0.00  0.00            
ATOM   1494  N   PRO X  92      19.598  39.672  43.464  0.00  0.00            
ATOM   1495  CD  PRO X  92      20.353  40.489  42.542  0.00  0.00            
ATOM   1496  HD2 PRO X  92      21.040  41.084  43.144  0.00  0.00            
ATOM   1497  HD3 PRO X  92      19.761  41.112  41.872  0.00  0.00            
ATOM   1498  CG  PRO X  92      21.158  39.510  41.709  0.00  0.00            
ATOM   1499  HG2 PRO X  92      22.219  39.653  41.914  0.00  0.00            
ATOM   1500  HG3 PRO X  92      20.855  39.778  40.697  0.00  0.00            
ATOM   1501  CB  PRO X  92      20.728  38.068  42.021  0.00  0.00            
ATOM   1502  HB2 PRO X  92      21.537  37.338  42.054  0.00  0.00            
ATOM   1503  HB3 PRO X  92      20.090  37.723  41.208  0.00  0.00            
ATOM   1504  CA  PRO X  92      19.871  38.233  43.249  0.00  0.00            
ATOM   1505  HA  PRO X  92      18.906  37.770  43.041  0.00  0.00            
ATOM   1506  C   PRO X  92      20.543  37.527  44.410  0.00  0.00            
ATOM   1507  O   PRO X  92      20.001  36.727  45.106  0.00  0.00            
ATOM   1508  N   GLU X  93      21.726  37.999  44.665  0.00  0.00            
ATOM   1509  H   GLU X  93      21.852  38.957  44.373  0.00  0.00            
ATOM   1510  CA  GLU X  93      22.486  37.711  45.890  0.00  0.00            
ATOM   1511  HA  GLU X  93      21.844  37.596  46.763  0.00  0.00            
ATOM   1512  CB  GLU X  93      23.300  36.381  45.694  0.00  0.00            
ATOM   1513  HB2 GLU X  93      22.661  35.591  45.298  0.00  0.00            
ATOM   1514  HB3 GLU X  93      24.069  36.542  44.939  0.00  0.00            
ATOM   1515  CG  GLU X  93      23.984  35.775  46.871  0.00  0.00            
ATOM   1516  HG2 GLU X  93      24.327  34.779  46.591  0.00  0.00            
ATOM   1517  HG3 GLU X  93      24.882  36.363  47.061  0.00  0.00            
ATOM   1518  CD  GLU X  93      23.138  35.653  48.174  0.00  0.00            
ATOM   1519  OE1 GLU X  93      22.674  34.518  48.523  0.00  0.00            
ATOM   1520  OE2 GLU X  93      22.875  36.703  48.814  0.00  0.00            
ATOM   1521  C   GLU X  93      23.535  38.827  46.181  0.00  0.00            
ATOM   1522  O   GLU X  93      23.872  39.531  45.193  0.00  0.00            
ATOM   1523  N   LEU X  94      23.865  39.164  47.423  0.00  0.00            
ATOM   1524  H   LEU X  94      23.483  38.579  48.152  0.00  0.00            
ATOM   1525  CA  LEU X  94      24.636  40.330  47.860  0.00  0.00            
ATOM   1526  HA  LEU X  94      24.366  41.130  47.171  0.00  0.00            
ATOM   1527  CB  LEU X  94      24.319  40.706  49.311  0.00  0.00            
ATOM   1528  HB2 LEU X  94      24.566  39.977  50.083  0.00  0.00            
ATOM   1529  HB3 LEU X  94      24.948  41.575  49.508  0.00  0.00            
ATOM   1530  CG  LEU X  94      22.894  41.159  49.574  0.00  0.00            
ATOM   1531  HG  LEU X  94      22.671  42.007  48.928  0.00  0.00            
ATOM   1532  CD1 LEU X  94      21.734  40.156  49.379  0.00  0.00            
ATOM   1533 HD11 LEU X  94      21.596  39.757  48.374  0.00  0.00            
ATOM   1534 HD12 LEU X  94      21.840  39.265  49.997  0.00  0.00            
ATOM   1535 HD13 LEU X  94      20.765  40.636  49.521  0.00  0.00            
ATOM   1536  CD2 LEU X  94      22.822  41.638  51.020  0.00  0.00            
ATOM   1537 HD21 LEU X  94      21.829  42.032  51.239  0.00  0.00            
ATOM   1538 HD22 LEU X  94      22.761  40.758  51.660  0.00  0.00            
ATOM   1539 HD23 LEU X  94      23.518  42.429  51.298  0.00  0.00            
ATOM   1540  C   LEU X  94      26.188  40.109  47.759  0.00  0.00            
ATOM   1541  O   LEU X  94      26.939  41.042  47.458  0.00  0.00            
ATOM   1542  N   ASP X  95      26.766  38.966  48.227  0.00  0.00            
ATOM   1543  H   ASP X  95      26.125  38.455  48.817  0.00  0.00            
ATOM   1544  CA  ASP X  95      28.202  38.746  48.397  0.00  0.00            
ATOM   1545  HA  ASP X  95      28.665  39.224  49.260  0.00  0.00            
ATOM   1546  CB  ASP X  95      28.380  37.280  48.816  0.00  0.00            
ATOM   1547  HB2 ASP X  95      27.747  37.221  49.702  0.00  0.00            
ATOM   1548  HB3 ASP X  95      28.102  36.523  48.082  0.00  0.00            
ATOM   1549  CG  ASP X  95      29.779  36.897  49.323  0.00  0.00            
ATOM   1550  OD1 ASP X  95      29.927  35.680  49.526  0.00  0.00            
ATOM   1551  OD2 ASP X  95      30.722  37.672  49.301  0.00  0.00            
ATOM   1552  C   ASP X  95      29.084  38.983  47.182  0.00  0.00            
ATOM   1553  O   ASP X  95      28.766  38.405  46.056  0.00  0.00            
ATOM   1554  N   ASP X  96      30.156  39.728  47.203  0.00  0.00            
ATOM   1555  H   ASP X  96      30.376  40.154  48.092  0.00  0.00            
ATOM   1556  CA  ASP X  96      31.072  39.911  46.065  0.00  0.00            
ATOM   1557  HA  ASP X  96      30.483  40.051  45.159  0.00  0.00            
ATOM   1558  CB  ASP X  96      31.954  41.170  46.309  0.00  0.00            
ATOM   1559  HB2 ASP X  96      32.874  40.765  46.731  0.00  0.00            
ATOM   1560  HB3 ASP X  96      32.070  41.621  45.323  0.00  0.00            
ATOM   1561  CG  ASP X  96      31.379  42.250  47.239  0.00  0.00            
ATOM   1562  OD1 ASP X  96      32.083  42.808  48.105  0.00  0.00            
ATOM   1563  OD2 ASP X  96      30.242  42.646  46.983  0.00  0.00            
ATOM   1564  C   ASP X  96      31.973  38.699  45.749  0.00  0.00            
ATOM   1565  O   ASP X  96      32.744  38.754  44.741  0.00  0.00            
ATOM   1566  N   ALA X  97      31.938  37.647  46.618  0.00  0.00            
ATOM   1567  H   ALA X  97      31.287  37.704  47.388  0.00  0.00            
ATOM   1568  CA  ALA X  97      32.573  36.351  46.247  0.00  0.00            
ATOM   1569  HA  ALA X  97      33.607  36.674  46.122  0.00  0.00            
ATOM   1570  CB  ALA X  97      32.506  35.480  47.431  0.00  0.00            
ATOM   1571  HB1 ALA X  97      33.041  36.006  48.222  0.00  0.00            
ATOM   1572  HB2 ALA X  97      31.458  35.249  47.622  0.00  0.00            
ATOM   1573  HB3 ALA X  97      33.166  34.634  47.240  0.00  0.00            
ATOM   1574  C   ALA X  97      31.969  35.697  45.006  0.00  0.00            
ATOM   1575  O   ALA X  97      32.550  34.730  44.556  0.00  0.00            
ATOM   1576  N   TRP X  98      30.822  36.101  44.494  0.00  0.00            
ATOM   1577  H   TRP X  98      30.379  36.871  44.975  0.00  0.00            
ATOM   1578  CA  TRP X  98      30.124  35.482  43.300  0.00  0.00            
ATOM   1579  HA  TRP X  98      30.101  34.403  43.449  0.00  0.00            
ATOM   1580  CB  TRP X  98      28.650  35.953  43.277  0.00  0.00            
ATOM   1581  HB2 TRP X  98      28.587  37.010  43.537  0.00  0.00            
ATOM   1582  HB3 TRP X  98      28.065  35.862  42.361  0.00  0.00            
ATOM   1583  CG  TRP X  98      27.673  35.116  44.163  0.00  0.00            
ATOM   1584  CD1 TRP X  98      27.758  35.213  45.502  0.00  0.00            
ATOM   1585  HD1 TRP X  98      28.375  35.887  46.077  0.00  0.00            
ATOM   1586  NE1 TRP X  98      26.910  34.280  46.058  0.00  0.00            
ATOM   1587  HE1 TRP X  98      26.958  33.978  47.020  0.00  0.00            
ATOM   1588  CE2 TRP X  98      26.143  33.618  45.099  0.00  0.00            
ATOM   1589  CZ2 TRP X  98      25.122  32.636  45.127  0.00  0.00            
ATOM   1590  HZ2 TRP X  98      24.647  32.327  46.047  0.00  0.00            
ATOM   1591  CH2 TRP X  98      24.775  32.072  43.880  0.00  0.00            
ATOM   1592  HH2 TRP X  98      23.959  31.382  43.718  0.00  0.00            
ATOM   1593  CZ3 TRP X  98      25.192  32.556  42.654  0.00  0.00            
ATOM   1594  HZ3 TRP X  98      24.561  32.178  41.863  0.00  0.00            
ATOM   1595  CE3 TRP X  98      26.261  33.499  42.621  0.00  0.00            
ATOM   1596  HE3 TRP X  98      26.550  33.921  41.670  0.00  0.00            
ATOM   1597  CD2 TRP X  98      26.750  34.091  43.847  0.00  0.00            
ATOM   1598  C   TRP X  98      30.887  35.573  41.902  0.00  0.00            
ATOM   1599  O   TRP X  98      30.832  34.712  41.043  0.00  0.00            
ATOM   1600  N   TRP X  99      31.800  36.552  41.756  0.00  0.00            
ATOM   1601  H   TRP X  99      31.683  37.412  42.273  0.00  0.00            
ATOM   1602  CA  TRP X  99      32.799  36.591  40.687  0.00  0.00            
ATOM   1603  HA  TRP X  99      32.304  36.322  39.754  0.00  0.00            
ATOM   1604  CB  TRP X  99      33.317  38.050  40.525  0.00  0.00            
ATOM   1605  HB2 TRP X  99      33.470  38.480  41.515  0.00  0.00            
ATOM   1606  HB3 TRP X  99      34.256  38.078  39.971  0.00  0.00            
ATOM   1607  CG  TRP X  99      32.419  39.093  39.997  0.00  0.00            
ATOM   1608  CD1 TRP X  99      32.207  39.349  38.590  0.00  0.00            
ATOM   1609  HD1 TRP X  99      32.768  38.722  37.913  0.00  0.00            
ATOM   1610  NE1 TRP X  99      31.045  39.924  38.386  0.00  0.00            
ATOM   1611  HE1 TRP X  99      31.004  40.489  37.549  0.00  0.00            
ATOM   1612  CE2 TRP X  99      30.519  40.387  39.563  0.00  0.00            
ATOM   1613  CZ2 TRP X  99      29.376  41.169  39.820  0.00  0.00            
ATOM   1614  HZ2 TRP X  99      28.792  41.438  38.952  0.00  0.00            
ATOM   1615  CH2 TRP X  99      29.022  41.522  41.105  0.00  0.00            
ATOM   1616  HH2 TRP X  99      28.154  42.108  41.369  0.00  0.00            
ATOM   1617  CZ3 TRP X  99      29.869  41.117  42.170  0.00  0.00            
ATOM   1618  HZ3 TRP X  99      29.563  41.455  43.149  0.00  0.00            
ATOM   1619  CE3 TRP X  99      30.971  40.239  41.909  0.00  0.00            
ATOM   1620  HE3 TRP X  99      31.644  40.149  42.749  0.00  0.00            
ATOM   1621  CD2 TRP X  99      31.376  39.843  40.593  0.00  0.00            
ATOM   1622  C   TRP X  99      33.941  35.562  40.838  0.00  0.00            
ATOM   1623  O   TRP X  99      34.532  35.062  39.915  0.00  0.00            
ATOM   1624  N   TRP X 100      34.104  34.937  41.979  0.00  0.00            
ATOM   1625  H   TRP X 100      33.595  35.343  42.751  0.00  0.00            
ATOM   1626  CA  TRP X 100      34.964  33.713  42.226  0.00  0.00            
ATOM   1627  HA  TRP X 100      35.933  33.787  41.733  0.00  0.00            
ATOM   1628  CB  TRP X 100      35.228  33.533  43.735  0.00  0.00            
ATOM   1629  HB2 TRP X 100      34.320  33.131  44.184  0.00  0.00            
ATOM   1630  HB3 TRP X 100      35.966  32.745  43.887  0.00  0.00            
ATOM   1631  CG  TRP X 100      35.658  34.582  44.601  0.00  0.00            
ATOM   1632  CD1 TRP X 100      35.768  34.340  45.934  0.00  0.00            
ATOM   1633  HD1 TRP X 100      35.285  33.525  46.454  0.00  0.00            
ATOM   1634  NE1 TRP X 100      36.280  35.470  46.591  0.00  0.00            
ATOM   1635  HE1 TRP X 100      36.401  35.603  47.585  0.00  0.00            
ATOM   1636  CE2 TRP X 100      36.750  36.396  45.688  0.00  0.00            
ATOM   1637  CZ2 TRP X 100      37.375  37.619  45.924  0.00  0.00            
ATOM   1638  HZ2 TRP X 100      37.771  37.918  46.883  0.00  0.00            
ATOM   1639  CH2 TRP X 100      37.589  38.366  44.775  0.00  0.00            
ATOM   1640  HH2 TRP X 100      38.059  39.335  44.855  0.00  0.00            
ATOM   1641  CZ3 TRP X 100      37.256  37.914  43.487  0.00  0.00            
ATOM   1642  HZ3 TRP X 100      37.419  38.528  42.613  0.00  0.00            
ATOM   1643  CE3 TRP X 100      36.651  36.683  43.302  0.00  0.00            
ATOM   1644  HE3 TRP X 100      36.325  36.391  42.315  0.00  0.00            
ATOM   1645  CD2 TRP X 100      36.283  35.862  44.388  0.00  0.00            
ATOM   1646  C   TRP X 100      34.191  32.489  41.765  0.00  0.00            
ATOM   1647  O   TRP X 100      34.694  31.680  41.056  0.00  0.00            
ATOM   1648  N   TRP X 101      32.919  32.325  42.085  0.00  0.00            
ATOM   1649  H   TRP X 101      32.467  33.144  42.467  0.00  0.00            
ATOM   1650  CA  TRP X 101      32.112  31.146  41.684  0.00  0.00            
ATOM   1651  HA  TRP X 101      32.553  30.204  42.011  0.00  0.00            
ATOM   1652  CB  TRP X 101      30.746  31.223  42.386  0.00  0.00            
ATOM   1653  HB2 TRP X 101      30.211  32.023  41.874  0.00  0.00            
ATOM   1654  HB3 TRP X 101      30.109  30.364  42.174  0.00  0.00            
ATOM   1655  CG  TRP X 101      30.894  31.482  43.918  0.00  0.00            
ATOM   1656  CD1 TRP X 101      29.998  32.089  44.687  0.00  0.00            
ATOM   1657  HD1 TRP X 101      29.032  32.390  44.308  0.00  0.00            
ATOM   1658  NE1 TRP X 101      30.397  32.158  45.977  0.00  0.00            
ATOM   1659  HE1 TRP X 101      29.943  32.557  46.786  0.00  0.00            
ATOM   1660  CE2 TRP X 101      31.555  31.353  46.115  0.00  0.00            
ATOM   1661  CZ2 TRP X 101      32.532  31.248  47.133  0.00  0.00            
ATOM   1662  HZ2 TRP X 101      32.186  31.740  48.030  0.00  0.00            
ATOM   1663  CH2 TRP X 101      33.616  30.354  47.090  0.00  0.00            
ATOM   1664  HH2 TRP X 101      34.043  30.200  48.070  0.00  0.00            
ATOM   1665  CZ3 TRP X 101      33.769  29.697  45.903  0.00  0.00            
ATOM   1666  HZ3 TRP X 101      34.625  29.060  45.733  0.00  0.00            
ATOM   1667  CE3 TRP X 101      32.932  29.893  44.769  0.00  0.00            
ATOM   1668  HE3 TRP X 101      33.098  29.293  43.886  0.00  0.00            
ATOM   1669  CD2 TRP X 101      31.845  30.831  44.828  0.00  0.00            
ATOM   1670  C   TRP X 101      31.896  31.087  40.139  0.00  0.00            
ATOM   1671  O   TRP X 101      31.854  29.968  39.571  0.00  0.00            
ATOM   1672  N   LEU X 102      31.947  32.264  39.466  0.00  0.00            
ATOM   1673  H   LEU X 102      31.813  33.128  39.972  0.00  0.00            
ATOM   1674  CA  LEU X 102      32.001  32.381  37.962  0.00  0.00            
ATOM   1675  HA  LEU X 102      31.105  31.953  37.512  0.00  0.00            
ATOM   1676  CB  LEU X 102      32.038  33.927  37.672  0.00  0.00            
ATOM   1677  HB2 LEU X 102      31.282  34.386  38.309  0.00  0.00            
ATOM   1678  HB3 LEU X 102      32.988  34.376  37.963  0.00  0.00            
ATOM   1679  CG  LEU X 102      31.510  34.335  36.265  0.00  0.00            
ATOM   1680  HG  LEU X 102      30.545  33.829  36.219  0.00  0.00            
ATOM   1681  CD1 LEU X 102      31.371  35.879  36.364  0.00  0.00            
ATOM   1682 HD11 LEU X 102      30.892  36.144  35.421  0.00  0.00            
ATOM   1683 HD12 LEU X 102      30.835  36.284  37.222  0.00  0.00            
ATOM   1684 HD13 LEU X 102      32.346  36.367  36.367  0.00  0.00            
ATOM   1685  CD2 LEU X 102      32.402  34.061  35.075  0.00  0.00            
ATOM   1686 HD21 LEU X 102      33.330  34.598  35.271  0.00  0.00            
ATOM   1687 HD22 LEU X 102      32.571  33.000  34.893  0.00  0.00            
ATOM   1688 HD23 LEU X 102      31.979  34.546  34.195  0.00  0.00            
ATOM   1689  C   LEU X 102      33.159  31.563  37.302  0.00  0.00            
ATOM   1690  O   LEU X 102      32.911  30.529  36.705  0.00  0.00            
ATOM   1691  N   PHE X 103      34.361  31.915  37.768  0.00  0.00            
ATOM   1692  H   PHE X 103      34.483  32.679  38.417  0.00  0.00            
ATOM   1693  CA  PHE X 103      35.617  31.254  37.401  0.00  0.00            
ATOM   1694  HA  PHE X 103      35.709  31.172  36.318  0.00  0.00            
ATOM   1695  CB  PHE X 103      36.789  32.129  37.827  0.00  0.00            
ATOM   1696  HB2 PHE X 103      36.738  32.123  38.916  0.00  0.00            
ATOM   1697  HB3 PHE X 103      37.648  31.528  37.528  0.00  0.00            
ATOM   1698  CG  PHE X 103      36.872  33.574  37.378  0.00  0.00            
ATOM   1699  CD1 PHE X 103      36.185  33.959  36.180  0.00  0.00            
ATOM   1700  HD1 PHE X 103      35.585  33.206  35.691  0.00  0.00            
ATOM   1701  CE1 PHE X 103      35.802  35.312  36.147  0.00  0.00            
ATOM   1702  HE1 PHE X 103      35.105  35.659  35.398  0.00  0.00            
ATOM   1703  CZ  PHE X 103      36.226  36.220  37.120  0.00  0.00            
ATOM   1704  HZ  PHE X 103      35.698  37.160  37.054  0.00  0.00            
ATOM   1705  CE2 PHE X 103      37.191  35.896  38.037  0.00  0.00            
ATOM   1706  HE2 PHE X 103      37.486  36.625  38.778  0.00  0.00            
ATOM   1707  CD2 PHE X 103      37.474  34.539  38.187  0.00  0.00            
ATOM   1708  HD2 PHE X 103      37.981  34.321  39.116  0.00  0.00            
ATOM   1709  C   PHE X 103      35.549  29.858  37.960  0.00  0.00            
ATOM   1710  O   PHE X 103      36.172  28.960  37.394  0.00  0.00            
ATOM   1711  N   TRP X 104      35.224  29.671  39.275  0.00  0.00            
ATOM   1712  H   TRP X 104      34.844  30.477  39.750  0.00  0.00            
ATOM   1713  CA  TRP X 104      35.446  28.362  39.965  0.00  0.00            
ATOM   1714  HA  TRP X 104      36.516  28.213  39.825  0.00  0.00            
ATOM   1715  CB  TRP X 104      35.177  28.676  41.480  0.00  0.00            
ATOM   1716  HB2 TRP X 104      35.871  29.429  41.853  0.00  0.00            
ATOM   1717  HB3 TRP X 104      34.190  29.129  41.571  0.00  0.00            
ATOM   1718  CG  TRP X 104      35.402  27.620  42.528  0.00  0.00            
ATOM   1719  CD1 TRP X 104      34.602  26.522  42.628  0.00  0.00            
ATOM   1720  HD1 TRP X 104      33.913  26.135  41.891  0.00  0.00            
ATOM   1721  NE1 TRP X 104      35.106  25.623  43.631  0.00  0.00            
ATOM   1722  HE1 TRP X 104      34.737  24.685  43.693  0.00  0.00            
ATOM   1723  CE2 TRP X 104      35.903  26.409  44.506  0.00  0.00            
ATOM   1724  CZ2 TRP X 104      36.345  26.357  45.822  0.00  0.00            
ATOM   1725  HZ2 TRP X 104      36.308  25.400  46.322  0.00  0.00            
ATOM   1726  CH2 TRP X 104      37.064  27.455  46.398  0.00  0.00            
ATOM   1727  HH2 TRP X 104      37.597  27.386  47.335  0.00  0.00            
ATOM   1728  CZ3 TRP X 104      37.308  28.625  45.716  0.00  0.00            
ATOM   1729  HZ3 TRP X 104      37.873  29.459  46.105  0.00  0.00            
ATOM   1730  CE3 TRP X 104      36.795  28.784  44.398  0.00  0.00            
ATOM   1731  HE3 TRP X 104      36.968  29.656  43.785  0.00  0.00            
ATOM   1732  CD2 TRP X 104      36.070  27.688  43.811  0.00  0.00            
ATOM   1733  C   TRP X 104      34.575  27.222  39.437  0.00  0.00            
ATOM   1734  O   TRP X 104      35.112  26.122  39.302  0.00  0.00            
ATOM   1735  N   SER X 105      33.287  27.465  39.212  0.00  0.00            
ATOM   1736  H   SER X 105      32.996  28.431  39.251  0.00  0.00            
ATOM   1737  CA  SER X 105      32.333  26.439  38.761  0.00  0.00            
ATOM   1738  HA  SER X 105      32.059  25.748  39.558  0.00  0.00            
ATOM   1739  CB  SER X 105      30.987  27.126  38.426  0.00  0.00            
ATOM   1740  HB2 SER X 105      30.894  27.829  39.253  0.00  0.00            
ATOM   1741  HB3 SER X 105      31.104  27.771  37.555  0.00  0.00            
ATOM   1742  OG  SER X 105      29.915  26.242  38.249  0.00  0.00            
ATOM   1743  HG  SER X 105      29.676  26.008  39.149  0.00  0.00            
ATOM   1744  C   SER X 105      32.904  25.709  37.527  0.00  0.00            
ATOM   1745  O   SER X 105      33.339  26.410  36.650  0.00  0.00            
ATOM   1746  N   GLY X 106      32.731  24.404  37.468  0.00  0.00            
ATOM   1747  H   GLY X 106      32.300  23.938  38.253  0.00  0.00            
ATOM   1748  CA  GLY X 106      33.264  23.605  36.371  0.00  0.00            
ATOM   1749  HA2 GLY X 106      32.740  22.650  36.354  0.00  0.00            
ATOM   1750  HA3 GLY X 106      33.001  23.962  35.375  0.00  0.00            
ATOM   1751  C   GLY X 106      34.709  23.254  36.447  0.00  0.00            
ATOM   1752  O   GLY X 106      35.327  22.753  35.460  0.00  0.00            
ATOM   1753  N   SER X 107      35.331  23.649  37.534  0.00  0.00            
ATOM   1754  H   SER X 107      34.813  23.911  38.361  0.00  0.00            
ATOM   1755  CA  SER X 107      36.769  23.417  37.697  0.00  0.00            
ATOM   1756  HA  SER X 107      37.166  23.659  36.711  0.00  0.00            
ATOM   1757  CB  SER X 107      37.394  24.355  38.754  0.00  0.00            
ATOM   1758  HB2 SER X 107      38.436  24.076  38.906  0.00  0.00            
ATOM   1759  HB3 SER X 107      37.314  25.427  38.575  0.00  0.00            
ATOM   1760  OG  SER X 107      36.809  24.182  40.042  0.00  0.00            
ATOM   1761  HG  SER X 107      35.940  24.588  39.998  0.00  0.00            
ATOM   1762  C   SER X 107      37.240  21.952  37.964  0.00  0.00            
ATOM   1763  O   SER X 107      38.109  21.422  37.243  0.00  0.00            
ATOM   1764  N   GLY X 108      36.619  21.264  38.909  0.00  0.00            
ATOM   1765  H   GLY X 108      35.829  21.608  39.436  0.00  0.00            
ATOM   1766  CA  GLY X 108      36.956  19.843  39.176  0.00  0.00            
ATOM   1767  HA2 GLY X 108      38.037  19.911  39.300  0.00  0.00            
ATOM   1768  HA3 GLY X 108      36.445  19.499  40.075  0.00  0.00            
ATOM   1769  C   GLY X 108      36.512  18.877  38.043  0.00  0.00            
ATOM   1770  O   GLY X 108      37.283  18.065  37.648  0.00  0.00            
ATOM   1771  N   SER X 109      35.290  19.090  37.689  0.00  0.00            
ATOM   1772  H   SER X 109      34.778  19.837  38.137  0.00  0.00            
ATOM   1773  CA  SER X 109      34.594  18.233  36.685  0.00  0.00            
ATOM   1774  HA  SER X 109      34.810  17.174  36.826  0.00  0.00            
ATOM   1775  CB  SER X 109      33.059  18.300  36.979  0.00  0.00            
ATOM   1776  HB2 SER X 109      32.432  17.636  36.385  0.00  0.00            
ATOM   1777  HB3 SER X 109      32.934  17.976  38.012  0.00  0.00            
ATOM   1778  OG  SER X 109      32.565  19.644  36.976  0.00  0.00            
ATOM   1779  HG  SER X 109      31.930  19.792  37.680  0.00  0.00            
ATOM   1780  C   SER X 109      34.821  18.675  35.266  0.00  0.00            
ATOM   1781  O   SER X 109      34.470  17.900  34.440  0.00  0.00            
ATOM   1782  N   GLY X 110      35.663  19.691  34.969  0.00  0.00            
ATOM   1783  H   GLY X 110      35.921  20.260  35.763  0.00  0.00            
ATOM   1784  CA  GLY X 110      36.417  19.766  33.679  0.00  0.00            
ATOM   1785  HA2 GLY X 110      35.892  19.436  32.783  0.00  0.00            
ATOM   1786  HA3 GLY X 110      36.654  20.821  33.539  0.00  0.00            
ATOM   1787  C   GLY X 110      37.771  19.000  33.592  0.00  0.00            
ATOM   1788  O   GLY X 110      38.267  18.716  32.472  0.00  0.00            
ATOM   1789  N   SER X 111      38.526  19.088  34.703  0.00  0.00            
ATOM   1790  H   SER X 111      38.105  19.471  35.537  0.00  0.00            
ATOM   1791  CA  SER X 111      39.887  18.429  34.888  0.00  0.00            
ATOM   1792  HA  SER X 111      40.736  18.750  34.284  0.00  0.00            
ATOM   1793  CB  SER X 111      40.544  18.629  36.263  0.00  0.00            
ATOM   1794  HB2 SER X 111      40.788  19.691  36.292  0.00  0.00            
ATOM   1795  HB3 SER X 111      40.020  18.368  37.183  0.00  0.00            
ATOM   1796  OG  SER X 111      41.779  17.961  36.451  0.00  0.00            
ATOM   1797  HG  SER X 111      42.362  18.484  37.006  0.00  0.00            
ATOM   1798  C   SER X 111      39.842  16.900  34.681  0.00  0.00            
ATOM   1799  O   SER X 111      40.751  16.246  34.132  0.00  0.00            
END
